# Supplementary material for: Farrerol alleviates insulin resistance and hepatic steatosis of metabolic associated fatty liver disease by targeting PTPN1
Source: J Cell Mol Med. 2024 Sep 17;28(18):e70096. doi: 10.1111/jcmm.70096 (PMC11408267; doi:10.1111/jcmm.70096)
Supplement: Supplementary file 2 — Data S2: [file JCMM-28-e70096-s002.xlsx]

## Sheet: Sheet1
Gene	MAFLD-related disease genes obtained from the DisGeNET database
TM6SF2
PNPLA3
CYP2E1
SIRT1
FGF21
LEP
NFE2L2
PPARA
ADIPOQ
NR1H4
PPARD
SREBF1
LDLR
XBP1
CAT
FAS
GNMT
PEMT
CPT1A
NR5A2
TGFB1
AHR
GSTM1
GSTP1
IL1A
JAK2
PRKCA
ABCC2
KLB
ACE
ALDH2
GSTT1
PTEN
CD14
NQO1
FOLR2
GSTA1
IL4
LIF
PDK4
PRKCD
PRKCE
VLDLR
ADH1A
ADH1B
ADH4
CSF2
CYP1A2
CYP17A1
AHCY
F2
ALDH1A1
ALDH1B1
B3GAT1
EIF2AK1
LAMA1
IL3
MMP1
SERPINB2
ABCB4
PRF1
PRKACA
TRIB3
RAG2
RDX
TNFRSF1B
IKBKG
STC2
ALDH4A1
SCARB1
GCKR
ATP5F1B
NCAN
PARVB
SAMM50
FDFT1
PTPRD
ZGLP1
PPARGC1A
NLRP3
OSBPL5
COL13A1
CRP
DPP4
ERBB4
FBL
ALB
EHBP1L1
GCG
SLC17A5
GGT1
GLP1R
GPT
HFE
APOC3
IGF1
IL1B
IL6
KRT18
LEPR
LIPA
MIR122
MIR21
MIR34A
MTTP
PIK3CA
PIK3CB
PIK3CD
PIK3CG
PPARG
GATAD2A
PRKAA1
PRKAA2
PRKAB1
RBP4
SCD
SHBG
SLC5A2
GGTLC5P
SP4
SREBF2
TLR4
TNF
GGTLC3
GGT2
GGTLC4P
CNBP
MBOAT7
EHMT1
ACTR5
ZNF512
CRACR2A
PLPP7
PWWP3A
TP63
DDX60L
XPR1
CD36
CREB5
FGF19
AHSG
FASN
GABPA
GH1
LBP
LGALS3BP
HAMP
REN
NR1H3
CYP3A4
FABP1
SIRT3
HNF4A
HSD17B13
IL17A
MLXIPL
CCL2
LOC102724197
AGTR1
MTOR
FETUB
APOE
PON1
RETN
RARRES2
UCP2
NR0B2
GGTLC1
DECR1
PCSK9
ACACA
HMGB1
APOB
IL10
LPL
MIR192
MTHFR
SERPINE1
ANGPTL8
SOD1
TP53
VDR
IRS2
TRIB1
TXNIP
PLIN2
CNR1
CYBB
AKT1
ABCD1
FOXO1
GOLGA6A
APRT
IRS1
MIR33A
MFAP1
NR3C2
SERPINA1
RCBTB1
PNPLA2
SELENOP
SOD2
STAT3
PPP1R3B
NR1I2
FADS2
CEBPA
CETP
SLC27A5
APOA5
COL1A1
KLF6
NRG4
TMC4
EGFR
EPAS1
FABP4
FGL1
FLII
GCK
IFNL3
HIF1A
HP
HSD11B1
IFNG
APP
IL18
INSR
MIR29A
MAP3K5
CHPT1
BGLAP
SPP1
TLR2
CCR2
VEGFA
FTO
CASP1
ABCB11
TNFSF10
NAMPT
FST
PRRT2
CMKLR1
CPT2
PARP1
CTNNB1
GPBAR1
CYP7A1
DLAT
AFP
AGER
AGT
ABCA1
FGFR4
SMUG1
GIP
HPGDS
GOT2
NEAT1
OR10A4
GPX1
ANPEP
NPC1L1
HMOX1
CXCL10
CYP4F3
ARNTL
MIR140
MIR155
MMP2
MT1B
ACLY
NTS
MIR378A
BCO1
PRKCB
MAPK8
PRL
MIR451A
CXCL16
ACE2
BCL2
BCL2A1
SAV1
SLC10A2
SMN1
SMN2
BNIP3
TERT
TIMP1
TIMP2
ADIPOR2
BCO2
CAV1
GDF15
BMS1
NR1I3
FAS-AS1
LINC01672
PSC
TLR6
YAP1
POSTN
CES1
CORIN
CCL27
MTMR11
CHIT1
ECD
C1QTNF1
LYPLAL1
BHLHE23
MAP3K8
COX8A
GPR119
CYBA
CYP1A1
GRK2
CYP2D6
ATN1
MLKL
ELANE
ELAVL2
ESR1
ESRRA
ACSL4
FAT1
FCGR2B
SIRT2
FOXO3
LPIN1
MLYCD
FOS
ALOX12
ALOX5
ALOX15
ALPP
FNDC5
ATRNL1
GC
GCGR
PDLIM3
GLUL
SLC13A5
GRN
SETD2
NR3C1
TBK1
PDIA3
FOXA1
ACACB
HSPA1A
HSPA1B
HSP90AA1
FFAR4
IDH2
IRGM
IGFALS
CXCL8
INS
AQP9
AR
ENHO
LCN2
LECT2
MIR126
MIR149
MIR20A
MIR200C
MIR222
MAS1
MC4R
MMP13
PLIN5
MUC1
ATF3
ATHS
CCN3
MIR375
TNFRSF11B
IL22
ACOX1
ADIPOR1
CRNKL1
HSD17B7
GDE1
ENPP1
LUC7L3
FAM3B
UGT1A1
ELOVL2
AVP
NAT10
PTPA
MEG3
MAPK1
MYDGF
AZGP1
PRTN3
PTGS1
MIR146B
PTPN1
NLRC4
BCAT1
MOK
FAM3A
ROCK1
HCC
S100A8
CEACAM1
SCP2
CCL20
SELPLG
ABCG5
IL25
SLC2A1
SLC2A2
NCF1
SLPI
SPARC
SPINK1
SPTBN1
STAT5A
STAT5B
TEK
TRPV1
DHRS11
STEAP4
CALCR
ASRGL1
CASP3
CASP8
ORAI1
TNFSF11
SOCS1
CBR1
RIPK1
CCN4
APLN
SELENBP1
SOCS3
USP10
CD5L
CD163
PPIG
CD68
MIR873
MIR190B
CD24
MIR1224
PARP2
LOC100505909
OCLN
DNM1L
ERVK-2
PARTICL
PPIF
IFNL4
LRPPRC
SLC25A13
CDK4
B4GALT1-AS1
PRMT3
PLIN3
CDK8
FSTL3
CDKN2A
ZNF267
AKR1A1
MERTK
CAP1
STK25
NCOA2
ATG7
LINC01684
PRDX4
CEL
SORBS1
AHSA1
ERLIN1
CAMKK2
CXCR6
SIRT1-AS
TNFSF13B
EBP
YME1L1
PLK4
HPSE
PGRMC1
NMU
TMED2
SLC27A2
LILRB4
RIPK3
LOC110806263
ADAMTS13
TREH
LNCARSR
DUSP12
CHRM3
VSIG4
MGLL
TXNRD3
CHUK
C1QTNF3
CIDEA
H3P10
TWIST2
CLCN2
IFTAP
CYP2R1
CPT1C
CNR2
COL3A1
SLC31A1
ADM
PPARGC1B
NADK2
CP
CPN1
CPOX
CPS1
CREB1
ATF2
CREBBP
CRK
CRMP1
MAPK14
FGFBP3
CSF3
CSF3R
SLC38A8
ZFP90
CILP2
CTAA1
HJV
CTF1
CCN2
PDIK1L
CTNNA1
SIK1
HORMAD2
CTRL
CTSB
CTSD
CTSG
CTSS
ADRB2
SLC2A12
CYP2A6
CYP2B6
CYP2B7P
CYP2D7
CYP2J2
CYP4A11
CYP8B1
CYP19A1
CYP27B1
CYP51A1
DBP
TMPRSS6
AEBP1
DDOST
TIMM8A
DHCR7
DIO3
DMD
DPYSL3
SLC26A3
JAG1
DSPP
DUSP9
EDA
S1PR1
EEF1A1
EGF
EGR1
EIF4E
A2M
LINC01554
ENO3
EPHB2
EPHB6
EPO
AKT2
ERN1
ESRRB
EZH2
F2RL1
FABP2
FABP5
ACSL1
PTK2B
UNC5B
FBN1
MARCHF8
FCGR3A
FCGR3B
JAZF1
GPC4
FGF1
FGR
MLXIP
ZHX2
ALDOB
DKK1
PHLPP2
SARM1
AKR1B1
MPRIP
MCF2L
CRTC1
SIRT4
ANGPTL2
BRD4
SRRM2
MMD
FOSB
FOSL2
DDAH1
DAPK2
MKRN1
TMEFF2
IL17RA
ZBTB38
G6PC
PRDX5
GALR1
RNF19A
WWTR1
TIPARP
OSBPL3
APPL1
POLDIP2
TOR1AIP1
PRPF31
TRPC4AP
AMD1
FGF20
AMD1P2
LATS2
AATF
GDNF
NOX1
SIGLEC7
INTU
NAAA
IL37
GPC3
GLB1
GCLC
RBMS3
GLI2
MAT2B
GLRX
GNA12
GNAI3
GNAO1
ABO
GPI
ANGPT1
BTBD8
ANGPT2
GPR31
FFAR2
GPS2
MYLIP
CTNNA3
GSK3B
GSTM2
REPIN1
CERS2
DMGDH
SLC2A8
SLC40A1
H2AX
HADHB
HADH
HCFC1
HLA-A
HLA-C
HLA-DQA1
HLA-DQB1
HLA-DQB2
HLA-DRB1
AOX1
NR4A1
FOXA2
BPIFA4P
APOF
HOXD13
AIRE
HRG
PRMT1
HSPA4
HSPA5
XIAP
HSPA8
HSPG2
APOA1
HTR2A
APOA2
TNC
HCAR2
C1QTNF9
STING1
CPP
IFNA1
IFNA2
IFNA13
MOGAT3
IGF2
IGFBP1
IGFBP2
IGFBP4
IGFBP7
KLK3
IKBKB
IL2
CXCR2
IRF2BP2
INPP5D
INSIG1
AQP7
IRF3
ITGAM
ITGB1
ITIH4
ITPR2
JAK1
JUN
JUNB
JUND
CD82
AREG
ACAT1
ARG2
KRT8
RTL1
C1QL3
LCAT
LCP1
LGALS3
LIPE
FADS1
LNPEP
LOXL2
LRP6
LINC01194
ARNT
LTF
LUM
MIR130A
MIR132
MIR136
MIR141
MIR142
MIR143
MIR144
MIR146A
MIR150
MIR15B
MIR17
MIR185
MIR200B
MIR205
MIR206
MIR212
MIR223
MIR23B
MIR24-1
MIR27A
MIR27B
MIR29B1
MIR29B2
MIR29C
MIR30B
MIR30C1
MIR30C2
ARRB1
SMAD7
MAT1A
DNAJB9
MEFV
MET
MIF
CXCL9
MMP9
MPI
MPO
MPST
MRC1
ASNS
EIF2AK4
MIR330
MIR331
MIR367
MST1
ND6
MYC
MYD88
HNRNPM
ATF4
NBN
NEU1
NHS
NNMT
NOS2
NOS3
NOTCH1
NRF1
NUCB2
CISD2
MIR361
MIR423
P2RX5
P4HA1
DUOX2
NOX4
IL20
PAPPA
PC
SOST
PCK1
ABHD5
INSIG2
MBTPS2
ISYNA1
SIRT6
PDGFRB
ARID4B
SERPINA4
SERPINB6
PIGR
PITX3
PKM
PKNOX1
PLCG1
PLG
PLTP
PMCH
DUOX1
TREM1
CCHCR1
UGT1A10
UGT1A8
UGT1A7
UGT1A6
EGLN1
UGT1A4
CROT
TET2
SLC52A1
PPP1R3C
PIWIL2
NUDT11
APPL2
SLC47A1
CWF19L1
FBXW7
CHDH
NLRP2
TRERF1
ALLC
PAG1
ACOT13
PRKDC
ERBIN
MAPK3
MAP2K7
PRLR
LGALS14
UBQLN4
PNO1
ADAMTS9
BAAT
PCBP4
SMURF1
PTBP1
PTGFRN
MIR20B
MIR193B
LRRC7
SEMA6A
ARRDC3
PTPN6
PTPRC
PTX3
BAX
PGAP6
BCHE
RARA
TRPV4
OPN1LW
RELA
ACTB
RLN2
BRD2
RPS6KB1
SORT1
S100A4
CCL5
CCL17
CCL19
CXCL5
CIDEC
SELL
SELP
SMOC2
TMBIM1
SETMAR
SFRP4
ABCG8
SFRP5
SRSF3
NSD1
XPO4
BLVRA
GORASP1
ARV1
ST3GAL4
WNK1
SLC2A4
BMP4
SLC3A2
FRTS1
SLC6A2
SNHG20
SLC10A1
BMP8B
SLC13A1
AACS
SMPD1
SIGLEC1
SNAI1
SORD
SP1
SPRR2A
SQLE
AKR1D1
STAR
STAT1
STAT6
SULT1E1
STK11
SYT1
ADAM17
MAP3K7
TAZ
MIR33B
MIR590
TCF7L2
TFAM
TFF3
TG
TGFB1I1
TSPO
THRSP
TIMP3
TLL1
TLR1
NR2E1
TM7SF2
TMPO
TNFAIP3
TNFRSF1A
TP53BP1
TPO
C3
TRAF3
DNLZ
HULC
UCP1
UCP3
SLC35A2
UGT1A
UGT2B4
USP4
UROD
UTRN
VCAM1
VEGFC
VIP
BEST1
YY1
ZBTB16
DUSP26
ELOVL6
APOO
LAP
PLA2G7
TFEB
CALCA
AIMP2
NLRX1
KCTD17
GSDMD
DHDDS
HKDC1
STAM
CPEB4
COASY
FOSL1
FGF23
SPX
SLC7A5
BAS
SESN2
TRAPPC9
ITCH
ANGPTL6
PLA2G6
CHCHD6
MAK16
DGAT2
CARD6
FAM83A
PIK3R3
CYP4F2
DENR
RUNX2
RTCA
DGAT1
ABCC3
MBTPS1
TNFSF14
DLK1
TRIM24
CES2
HDAC3
SQSTM1
CCNC
MBD2
WNT3A
CCRL2
TBL1Y
MYOM2
TIMD4
ZNF300
HACD1
NOG
GLP2R
COX5A
GRAP2
TMPRSS11D
EIF2AK3
GGPS1
ATG5
LITAF
CLOCK
CD44
ABCG1
KEAP1
PLPPR4
MFN2
CDC42
CDH1
ATP7B
ANGPTL4
MIR384
SIRT7
POMC
MIR449C
CEBPB
ADK
CYP1B1
DDIT3
F2R
GPD1L
GPX4
HAS3
HHEX
BIRC3
MIR10B
MIR134
MIR139
MIR154
MIR183
MIR197
MIR219A1
MIR320A
STS
MIR148B
DHRS7
CYCS
CNDP2
PSMA5
MIR410
MIR503
PTMA
MIR542
TF
NEIL1
SERPINA6
NREP
SLC22A8
CYP7B1
NR1D1
PTGS2
IL13RA2
CA3
SLC27A4
NFKB1
OPA1
OTC
FIS1
PLAU
SUOX
TXN
ATP5IF1
PLIN1
BSCL2
HNRNPA1
ZMPSTE24
AGPAT2
CAVIN1
ACADVL
LMNA
PCK2
PRDM16
SLC22A5
HNF1B
CBS
FARSB
POLR3A
COX15
TMEM199
DGUOK
ETFA
ETFB
ETFDH
FBP1
GABRD
LDLRAP1
GPD1
NSMCE2
ACAD9
HNRNPA2B1
HSD17B4
ACADL
ACADM
MARS1
RERE
MRPS7
SAR1B
LARS1
PTRH2
PGM1
PHKA2
PHKG2
ATP6AP1
PMM2
POLD1
RMND1
LYRM4
TRAPPC11
BCS1L
SKI
VCP
XRCC4
ALMS1
TARS2
CLPB
LMNB2
CEP19
KCNAB2
G0S2
GFER
FFAR1
APOD
KHK
BCAP31
MTCO2P12
C1QTNF5
CNTF
CPT1B
DNASE2
E2F1
G6PD
HAVCR1
GHSR
ANGPTL3
HGF
IGLL1
COX2
P2RX7
PPID
MAP2K1
CCND1
BDNF
BHMT
CCL4
HNRNPA1P10
TBL1XR1
ARID1A
CREG1
LPAR2
CD40LG
SRA1
HDAC5
APOC4-APOC2
PQBP1
CTDSP2
PSME3
TRIM13
CBSL
CDKN2B
SYCP2
PRMT5
FAM3C
VAV3
CREB3
AGPAT1
IGF2BP2
LARP1BP2
RNU6-392P
KHDRBS1
CELF1
CERS1
NES
IQGAP2
PNPLA6
RAB40B
CKAP4
FERMT2
NUS1P3
CHKA
USP18
NUS1
MOGAT1
CLTC
CMA1
SPPL3
CCR7
OR10J5
S100A16
CS
SESN3
APCDD1
ADRA1A
ADRA2B
ERFE
CCDC80
CXADR
PAQR3
PPM1K
ADRB3
DAPK3
SLC16A11
PAQR7
SGMS2
ADIPQTL3
DNMT1
EDNRA
EIF2S1
CRTC2
ENO2
KDM4B
FLT1
SULF1
SIK2
FN1
FPR1
CD2AP
NUP62
PPP1R15A
SLC7A11
SDF2L1
BRD1
CERS6
BAMBI
NOCT
POC1A
HSPA12A
ZBTB20
FBXO3
GDF1
MSTN
RNU1-1
GIPR
AMPD1
AMPD2
RABGEF1
MCAT
SLC25A47
THEM5
MCHR1
GPR35
GPR42
MCTS1
KLF15
CXCL1
GTF2H1
SNX10
GZMB
HADHA
HDAC1
ANXA6
HSF1
ICAM1
APOC1
IFNB1
APOC4
IL6ST
IL15
IRF6
ITGA1
ITGB2
ASPG
MALAT1
KDR
CHKB-CPT1B
CCL4L1
LALBA
LAMP1
LIM2
LRP1
MIR203A
ARR3
MCL1
MEN1
ASS1
MSRA
ND3
MTRR
NM
NOS1
NPC1
NPPC
NR4A2
OPCML
P2RY2
PAEP
DELEC1
DCTN4
LEF1
PLEKHO1
GOLM1
PDC
RTRAF
GHRL
PDZK1
SERPINF1
PEX1
PIN1
TERF2IP
TOLLIP
DLL4
RETSAT
NMRK1
AGGF1
LAPTM4B
RBM38
MIOX
PRKAR1A
PRKD1
ACSS2
CMAS
APOM
SPHK2
ACKR3
PSMD10
PTN
GPAM
SUGP1
CCAR2
CREBZF
MID1IP1
PRM3
RAP1A
RARRES1
RBL1
ALOXE3
RENBP
ELOVL5
RPE65
S100A10
CFB
BID
SELE
ATG3
SGK1
DEPTOR
PPP1R3G
PINK1
SLC1A2
SLC4A1
CXADRP1
SLC16A1
FUNDC2
SNAP25
SPG7
SPINT1
SRI
SSTR4
ST14
BRS3
TAC1
TBL1X
HNF1A
TDGF1P3
TFRC
TLR3
TPH1
NR2C2
HSP90B2P
TSN
UBE3A
UGCG
UVRAG
VDAC1
ZFP36
ST8SIA4
PIF1
KMT2D
HM13
NCOA3
NRIP1
CAPN2
KDM5D
FZD7
MFRP
IMMP2L
SOAT2
NCK2
SYVN1
LCOR
CASR
ZGPAT
OGT
BHLHE40
BECN1
GGH
CFLAR
EIF2B5
IL33
MTG1
IL32
FANK1
ACVR2B
ENTPD1
CCL4L2
H6PD
CD40
CD69
NOS1AP
KMT2B
IP6K1
GAB2
SLCO1B1
CCR5
SYCE1L
SLCO6A1
CYP27A1
FGF5
ATF6
DICER1
FUT1
NOC2L
IL1RN
IL2RA
GSTK1
COX1
TLR9
AKR1B10
KLHL1
SI
SMARCA4
SYK
VTN
HAVCR2
RUNX1
MGAM
KLRC4-KLRK1
P2RX5-TAX1BP3
CELA3A
LPCAT3
PRG4
CDK9
CDKN1A
ABCA8
CEPT1
UBD
NPC2
SRSF10
CHI3L1
PSIP1
RASSF1
POLG2
SLCO2B1
PGLYRP2
MRGPRX3
MRGPRX4
CLU
H4-16
REG3G
GPR151
ADRA2A
CUX1
CYP3A7
DCN
DDC
GADD45A
OXER1
DNMT3B
GPR183
EIF2S3
SPRED2
ERG
ESR2
ETS1
F5
F12
FAP
ALDH1A3
GPRC6A
KLRK1
MMRN1
P2RX2
ERP44
LPAR3
PART1
MRGPRX1
TSKU
PHGDH
GNAI1
GP1BA
SLCO1B3
CXCR3
GRB2
PYCARD
CXCL2
HILPDA
ANXA1
HBA1
HCLS1
HDAC2
CFH
HMGCR
HNRNPU
APOA4
H3P44
IL2RB
IL13
IRF7
ISG20
ITGA5
ITGAV
ITGAX
LBR
LRPAP1
LTB
LYZ
MIR16-2
MIR182
MIR221
MIR296
MIR7-1
EPCAM
SMAD4
MAOA
SMCP
MGAT2
MAP3K11
MPP1
VN1R17P
GPR166P
MST1R
COX3
MUC2
NCF2
ACO1
SLC11A2
NTRK2
OLR1
P2RX1
P2RX3
P2RX4
P2RY1
P4HB
EXOSC3
GAL
TLR7
PIAS4
ACSL5
TUBA8
PIK3R1
PLD1
FBXW5
DGCR8
POU2F1
CRLS1
MOCOS
ATG16L1
H4C15
ZC4H2
SLC12A9
PSMD12
MIR505
PTPN2
PTPN11
ALDH18A1
PCTP
LGR6
RORA
ROS1
RYR2
CCL7
CCL11
XCL1
ALDH8A1
SHH
SLCO1A2
SLC22A1
FSCN1
SOX9
TCF3
TRBV20OR9-2
TFR2
TGM2
THBD
THRB
TRAF6
TUBB2A
TNFRSF4
TXNRD1
NSD2
XBP1P1
ZNF236
CXCR4
ZC3H12A
MADCAM1
H4C9
FZD4
CASP2
H4C1
H4C4
H4C6
H4C12
H4C11
H4C3
H4C8
H4C2
H4C5
H4C13
H4C14
ULK1
CASP9
STK24
KHSRP
PLA2G4C
PLPP1
HSD17B6
RUNX3
TNFRSF6B
CCK
ALDH1A2
EIF2S2
SART1
TRIM47
CD1D
P2RX6
MTDH
DNER
ABCG2
CD34
CD38
PTGES
ADAMTS5
ADH1C
ADORA2A
CPA1
TRIM69
TICAM1
AWAT1
ELN
SLC51A
IBTK
GDF2
GHR
GSTA4
FOXA3
BIRC2
ARSH
IL1R1
IRAK1
MMP10
ATM
PDE4A
PF4
PHB
IL20RA
PSPH
JCAD
PRX
RAB5A
SHMT1
SMARCA1
TMBIM6
SUV39H2
PLPP3
TNFRSF10B
KLF4
POLG
PRMT7
ASXL2
BMPER
ATP8B1
EDN1
GAPDH
MIR200A
PDGFC
BCL6
XYLT2
POTEF
TYMS
MIR4258
ABCB6
MIR6793
STAM2
RAPGEF3
HYOU1
SAP30-DT
CXCL13
H3P14
CFTR
DEPP1
RAPGEF4
FSTL1
SYNPO
CLNK
AADAC
FAM168B
DDX3X
DES
CFD
DNAH8
DPYD
TYMP
EP300
ERCC1
ERCC2
FAF2
ICOSLG
SLC39A14
FPR2
DDX58
FUT4
KDSR
SIN3A
KRT23
ACOT11
HCA1
AMFR
LAMP3
BBC3
GCLM
HDLBP
HTR1B
HTR2B
IFNAR1
IK
IL11
IL11RA
AQP12A
KRT19
LSAMP
MIRLET7C
MIR17HG
ART3
ATIC
RRM2B
HEBP1
TLR8
TPPP3
PECAM1
CFP
PML
CTSA
RNF125
PACC1
PREP
BATF3
TMEM127
USE1
AZU1
SUCNR1
SLURP1
AICDA
RAC2
PLAAT4
TRIM27
CX3CL1
SET
ROBO3
SHC1
ACBD3
SIAH1
ST6GAL1
ETNPPL
UBE2Z
ZFP36L1
STAT4
TCF7
PRDX2
TGFA
C3AR1
TRPC5
SLBP
FSD1
TRIM8
MAP1LC3B
TLCD3B
FSD1L
NLRC5
DYRK3
CREB3L3
VNN1
MACROH2A1
CD59
HDAC9
SCO2
