# Supplementary material for: Farrerol alleviates insulin resistance and hepatic steatosis of metabolic associated fatty liver disease by targeting PTPN1
Source: J Cell Mol Med. 2024 Sep 17;28(18):e70096. doi: 10.1111/jcmm.70096 (PMC11408267; doi:10.1111/jcmm.70096)
Supplement: Supplementary file 3 — Table S2: 1457 genes showed perturbations with PTPN1 in the liver from the GPSAdb database. [file JCMM-28-e70096-s001.csv]

gene1	re	gene2	cor	p.value	method			gene2(no duplication)		1457 genes showed perturbations with PTPN1 in the liver from the GPSAdb database
PTPN1	D22282	IGF2BP3	0.883537559	2.29E-37	spearman			IGF2BP3
PTPN1	D10068	DKC1	0.882198599	4.09E-37	spearman			DKC1
PTPN1	D10204	PRPF4	0.876427998	4.61E-36	spearman			PRPF4
PTPN1	D10127	HNRNPA1	0.874994365	8.26E-36	spearman			HNRNPA1
PTPN1	D10004	ABCF1	0.872537351	2.21E-35	spearman			ABCF1
PTPN1	D10239	RPS3A	0.872054965	2.67E-35	spearman			RPS3A
PTPN1	D10179	NSUN2	0.870941419	4.14E-35	spearman			NSUN2
PTPN1	D10277	SSB	0.870251652	5.41E-35	spearman			SSB
PTPN1	D10060	DDX5	0.86999468	5.98E-35	spearman			DDX5
PTPN1	D10055	DDX27	0.869147123	8.30E-35	spearman			DDX27
PTPN1	D10093	ESF1	0.868624163	1.01E-34	spearman			ESF1
PTPN1	D20815	MTREX	0.866406088	2.36E-34	spearman			MTREX
PTPN1	D10043	CSTF2	0.864859747	4.20E-34	spearman			CSTF2
PTPN1	D21317	IGF2BP1	0.86474704	4.38E-34	spearman			IGF2BP1
PTPN1	D10142	IGF2BP1	0.863250291	7.61E-34	spearman			KDM3A
PTPN1	D21245	KDM3A	0.86215027	1.14E-33	spearman			EIF3G
PTPN1	D20876	DDX5	0.860297366	2.22E-33	spearman			ZC3H8
PTPN1	D10080	EIF3G	0.857944043	5.13E-33	spearman			HNRNPLL
PTPN1	D22281	IGF2BP1	0.857236243	6.58E-33	spearman			DAXX
PTPN1	D10326	ZC3H8	0.855744002	1.11E-32	spearman			HNRNPC
PTPN1	D10137	HNRNPLL	0.855586212	1.17E-32	spearman			XRN2
PTPN1	D21009	DAXX	0.855207516	1.33E-32	spearman			MTPAP
PTPN1	D10130	HNRNPC	0.854179628	1.89E-32	spearman			XPO1
PTPN1	D10319	XRN2	0.851325886	4.98E-32	spearman			SOX9
PTPN1	D10167	MTPAP	0.849229535	1.00E-31	spearman			DDX19B
PTPN1	D10313	XPO1	0.849148386	1.03E-31	spearman			SBDS
PTPN1	D20949	SOX9	0.847678686	1.66E-31	spearman			SMAD5
PTPN1	D10050	DDX19B	0.847218841	1.93E-31	spearman			SETD2
PTPN1	D10247	SBDS	0.846763505	2.24E-31	spearman			XRN1
PTPN1	D10259	SMAD5	0.845474136	3.40E-31	spearman			GPKOW
PTPN1	D20603	SETD2	0.84470322	4.35E-31	spearman			RPS10
PTPN1	D10318	XRN1	0.843576149	6.23E-31	spearman			DDX21
PTPN1	D20601	SETD2	0.84326057	6.89E-31	spearman			MACROH2A1
PTPN1	D10203	PRPF4	0.841326517	1.26E-30	spearman			DHX30
PTPN1	D10119	GPKOW	0.84076749	1.51E-30	spearman			PEX5
PTPN1	D10235	RPS10	0.840618717	1.58E-30	spearman			GSTO1
PTPN1	D10052	DDX21	0.839433039	2.27E-30	spearman			ADAR
PTPN1	D20904	MACROH2A1	0.838892045	2.69E-30	spearman			EIF4A3
PTPN1	D10066	DHX30	0.838215802	3.30E-30	spearman			CIRBP
PTPN1	D21720	PEX5	0.838134653	3.39E-30	spearman			APOBEC3C
PTPN1	D21335	GSTO1	0.836263716	5.98E-30	spearman			YAP1
PTPN1	D20602	SETD2	0.836146501	6.19E-30	spearman			CNOT7
PTPN1	D10007	ADAR	0.834374746	1.05E-29	spearman			HNRNPF
PTPN1	D10083	EIF4A3	0.831570595	2.41E-29	spearman			B4GALT5
PTPN1	D10033	CIRBP	0.831043126	2.81E-29	spearman			SMAD4
PTPN1	D10053	DDX21	0.830263193	3.52E-29	spearman			NCL
PTPN1	D10013	APOBEC3C	0.830145978	3.64E-29	spearman			TGM2
PTPN1	D21290	YAP1	0.829902531	3.91E-29	spearman			PUS1
PTPN1	D10039	CNOT7	0.828329141	6.15E-29	spearman			PUF60
PTPN1	D10132	HNRNPF	0.826791817	9.53E-29	spearman			WRN
PTPN1	D21344	B4GALT5	0.824573742	1.78E-28	spearman			G3BP2
PTPN1	D10258	SMAD4	0.824104881	2.03E-28	spearman			TIAL1
PTPN1	D10171	NCL	0.820466697	5.52E-28	spearman			P63
PTPN1	D20857	TGM2	0.819082655	8.03E-28	spearman			ETS1
PTPN1	D10213	PUS1	0.817148602	1.35E-27	spearman			POLR2G
PTPN1	D10210	PUF60	0.816084648	1.79E-27	spearman			NFE2L2
PTPN1	D10312	WRN	0.815178483	2.28E-27	spearman			TARDBP
PTPN1	D10112	G3BP2	0.813600584	3.44E-27	spearman			TAFAZZIN
PTPN1	D10295	TIAL1	0.813492386	3.54E-27	spearman			EWS
PTPN1	D21893	P63	0.812838685	4.20E-27	spearman			EXOSC3
PTPN1	D21523	ETS1	0.810769383	7.17E-27	spearman			FOXP1
PTPN1	D10546	POLR2G	0.809813628	9.16E-27	spearman			SRSF7
PTPN1	D21158	NFE2L2	0.808957054	1.14E-26	spearman			LIN28B
PTPN1	D10290	TARDBP	0.80623856	2.26E-26	spearman			DDX24
PTPN1	D21521	ETS1	0.804922142	3.14E-26	spearman			SALL4
PTPN1	D20975	TAFAZZIN	0.802406521	5.83E-26	spearman			FTO
PTPN1	D22137	EWS	0.801784378	6.78E-26	spearman			NUFIP2
PTPN1	D22139	EXOSC3	0.801698721	6.93E-26	spearman			RBM19
PTPN1	D20256	FOXP1	0.798899078	1.36E-25	spearman			KLF10
PTPN1	D10273	SRSF7	0.797704383	1.81E-25	spearman			GRWD1
PTPN1	D20629	TARDBP	0.795932628	2.76E-25	spearman			WDR3
PTPN1	D10155	LIN28B	0.795774838	2.86E-25	spearman			SLBP
PTPN1	D10054	DDX24	0.795139171	3.32E-25	spearman			ZBP1
PTPN1	D10133	HNRNPF	0.794223989	4.12E-25	spearman			BRCA2
PTPN1	D21040	SALL4	0.793885868	4.46E-25	spearman			TBRG4
PTPN1	D10105	FTO	0.792168213	6.64E-25	spearman			FBL
PTPN1	D10181	NUFIP2	0.791753451	7.30E-25	spearman			FKBP4
PTPN1	D10220	RBM19	0.791455905	7.82E-25	spearman			RRP40
PTPN1	D21524	KDM3A	0.788593146	1.50E-24	spearman			EPRS
PTPN1	D22276	KLF10	0.786834916	2.23E-24	spearman			BAZ1A
PTPN1	D10121	GRWD1	0.7845943	3.68E-24	spearman			DDX28
PTPN1	D10310	WDR3	0.784346344	3.89E-24	spearman			EXOSC9
PTPN1	D10255	SLBP	0.783620511	4.57E-24	spearman			PCBP3
PTPN1	D21684	ZBP1	0.783417638	4.78E-24	spearman			NIP7
PTPN1	D21471	BRCA2	0.781862281	6.72E-24	spearman			LSD1
PTPN1	D20289	ETS1	0.781204072	7.76E-24	spearman			SRP68
PTPN1	D10291	TBRG4	0.781005707	8.10E-24	spearman			PIEZO1
PTPN1	D20600	SETD2	0.779545024	1.11E-23	spearman			H2A.BBD
PTPN1	D10101	FBL	0.779495433	1.12E-23	spearman			TP53
PTPN1	D21522	ETS1	0.779044605	1.24E-23	spearman			XPO5
PTPN1	D10103	FKBP4	0.778440495	1.41E-23	spearman			ORAI3
PTPN1	D21944	RRP40	0.778435987	1.41E-23	spearman			DAZAP1
PTPN1	D22129	EPRS	0.777624496	1.68E-23	spearman			CPSF3
PTPN1	D20314	YAP1	0.777516297	1.72E-23	spearman			ILF3
PTPN1	D10018	BAZ1A	0.776898663	1.96E-23	spearman			PPP1R10
PTPN1	D10056	DDX28	0.775424455	2.68E-23	spearman			SRPK2
PTPN1	D10098	EXOSC9	0.7751224	2.86E-23	spearman			ERCC4
PTPN1	D10539	PCBP3	0.773684258	3.86E-23	spearman			EGFL6
PTPN1	D10174	NIP7	0.773373187	4.12E-23	spearman			UBE2C
PTPN1	D21794	LSD1	0.772458005	4.99E-23	spearman			TDP43
PTPN1	D10267	SRP68	0.772430956	5.02E-23	spearman			E2F3
PTPN1	D20354	PIEZO1	0.771682581	5.86E-23	spearman			RPLP0
PTPN1	D21751	H2A.BBD	0.768756706	1.07E-22	spearman			SRSF6
PTPN1	D22016	TP53	0.765993129	1.88E-22	spearman			SETDB1
PTPN1	D10314	XPO5	0.765736157	1.97E-22	spearman			L1CAM
PTPN1	D20204	ORAI3	0.764699253	2.43E-22	spearman			EEF2
PTPN1	D10047	DAZAP1	0.764505396	2.53E-22	spearman			ZNF574
PTPN1	D21437	CPSF3	0.763644315	3.00E-22	spearman			KLF4
PTPN1	D20917	ILF3	0.7627652	3.57E-22	spearman			TUT4
PTPN1	D10199	PPP1R10	0.762598393	3.69E-22	spearman			YAP/TAZ
PTPN1	D10268	SRPK2	0.761565997	4.53E-22	spearman			BRD4
PTPN1	D21734	ERCC4	0.760740981	5.33E-22	spearman			ZFAND3
PTPN1	D20944	EGFL6	0.75909095	7.36E-22	spearman			CDK12
PTPN1	D21051	UBE2C	0.758797912	7.79E-22	spearman			PPIG
PTPN1	D22369	TDP43	0.758306509	8.57E-22	spearman			UPF2
PTPN1	D21085	E2F3	0.757788057	9.47E-22	spearman			BRD4/SGC
PTPN1	D10233	RPLP0	0.756548279	1.20E-21	spearman			HNF4A
PTPN1	D21105	SRSF6	0.756115484	1.31E-21	spearman			AR
PTPN1	D22213	SETDB1	0.751557611	3.11E-21	spearman			MEF2C
PTPN1	D22150	L1CAM	0.751372772	3.22E-21	spearman			UBE2K
PTPN1	D10074	EEF2	0.750489149	3.80E-21	spearman			DHX9
PTPN1	D10328	ZNF574	0.749835448	4.29E-21	spearman			KRAS
PTPN1	D20319	KLF4	0.749524376	4.54E-21	spearman			IFIT2
PTPN1	D20138	TUT4	0.745354216	9.80E-21	spearman			TFEB
PTPN1	D22273	YAP/TAZ	0.743686151	1.33E-20	spearman			PELP1
PTPN1	D21957	BRD4	0.743293931	1.42E-20	spearman			VDR
PTPN1	D21527	KDM3A	0.742148827	1.75E-20	spearman			RNF6
PTPN1	D20355	PIEZO1	0.739827062	2.65E-20	spearman			MAP3K7
PTPN1	D21080	ZFAND3	0.739159837	2.98E-20	spearman			XPA
PTPN1	D22105	CDK12	0.737379065	4.09E-20	spearman			SCD
PTPN1	D10197	PPIG	0.736522492	4.75E-20	spearman			HNRNPH1
PTPN1	D10084	EIF4A3	0.736436834	4.82E-20	spearman			DNER
PTPN1	D10306	UPF2	0.73547657	5.70E-20	spearman			SF3B1
PTPN1	D22127	BRD4/SGC	0.734651555	6.58E-20	spearman			YBX1
PTPN1	D20154	HNF4A	0.733808506	7.62E-20	spearman			CTCF
PTPN1	D20482	AR	0.73348391	8.06E-20	spearman			KRR1
PTPN1	D20277	MEF2C	0.73303759	8.70E-20	spearman			INTS12
PTPN1	D21306	UBE2K	0.732478563	9.58E-20	spearman			RAD21
PTPN1	D22186	DHX9	0.729728511	1.53E-19	spearman			PIWIL1
PTPN1	D20071	KRAS	0.728637507	1.84E-19	spearman			ZEB1
PTPN1	D10141	IFIT2	0.728281353	1.96E-19	spearman			BRCA1
PTPN1	D21093	TFEB	0.724534971	3.67E-19	spearman			TIPARP
PTPN1	D20889	PELP1	0.724395214	3.76E-19	spearman			EIF4G2
PTPN1	D21903	VDR	0.723782088	4.16E-19	spearman			KMT2C
PTPN1	D22151	BRD4	0.722510752	5.13E-19	spearman			HRRP40
PTPN1	D20217	RNF6	0.722005825	5.57E-19	spearman			DICER1
PTPN1	D21278	MAP3K7	0.721830002	5.73E-19	spearman			CPPED1
PTPN1	D20856	TGM2	0.720856213	6.73E-19	spearman			ATF7IP
PTPN1	D21737	XPA	0.720170954	7.52E-19	spearman			ENC1
PTPN1	D21056	SCD	0.719647993	8.19E-19	spearman			ATF3
PTPN1	D10134	HNRNPH1	0.719593894	8.26E-19	spearman			MBNL2
PTPN1	D20364	DNER	0.718998801	9.10E-19	spearman			IRAK1/4
PTPN1	D10252	SF3B1	0.716992615	1.26E-18	spearman			C1GALT1C1
PTPN1	D21409	YBX1	0.716356948	1.39E-18	spearman			C9orf72
PTPN1	D10045	CTCF	0.714842165	1.77E-18	spearman			PHF19
PTPN1	D10143	IGF2BP1	0.714679867	1.82E-18	spearman			TMEFF2
PTPN1	D10152	KRR1	0.714328221	1.93E-18	spearman			PPIL4
PTPN1	D22100	INTS12	0.713719603	2.12E-18	spearman			POLR2A
PTPN1	D21088	RAD21	0.713521239	2.19E-18	spearman			GARS1
PTPN1	D20798	PIWIL1	0.713435581	2.22E-18	spearman			SPRR5
PTPN1	D20588	ZEB1	0.712984753	2.38E-18	spearman			CHD3
PTPN1	D21754	BRCA1	0.711519561	3.00E-18	spearman			HOXB8
PTPN1	D21463	TIPARP	0.711361772	3.08E-18	spearman			HMGN3
PTPN1	D20106	SOX9	0.711253573	3.13E-18	spearman			SOX2
PTPN1	D10415	EIF4G2	0.71078922	3.36E-18	spearman			CKAP4
PTPN1	D20012	KMT2C	0.710599872	3.47E-18	spearman			POLR1D
PTPN1	D22245	HRRP40	0.710067895	3.77E-18	spearman			RAE1
PTPN1	D10067	DICER1	0.708616228	4.72E-18	spearman			GATA3
PTPN1	D20073	CPPED1	0.707322351	5.77E-18	spearman			CAV3.2
PTPN1	D10480	ILF3	0.706975213	6.08E-18	spearman			CHD8
PTPN1	D22212	ATF7IP	0.706673159	6.37E-18	spearman			PITX1
PTPN1	D21706	ENC1	0.706114132	6.94E-18	spearman			BAP1
PTPN1	D21183	ATF3	0.705144851	8.05E-18	spearman			JMJD1C
PTPN1	D20481	AR	0.704919437	8.34E-18	spearman			PPP3CC
PTPN1	D21039	MBNL2	0.704220653	9.27E-18	spearman			NTNG1
PTPN1	D22253	IRAK1/4	0.703819416	9.86E-18	spearman			EPAS1
PTPN1	D21346	C1GALT1C1	0.701745607	1.35E-17	spearman			CHUK
PTPN1	D21212	C9orf72	0.701533717	1.39E-17	spearman			RPS2
PTPN1	D20792	PHF19	0.70068616	1.58E-17	spearman			EP300
PTPN1	D21700	TMEFF2	0.700501321	1.63E-17	spearman			MAGOH
PTPN1	D10198	PPIL4	0.700483288	1.63E-17	spearman			HMTR4
PTPN1	D10545	POLR2A	0.698427511	2.22E-17	spearman			KDM1A
PTPN1	D10113	GARS1	0.697900042	2.40E-17	spearman			HNRNPD
PTPN1	D20503	SPRR5	0.697476264	2.55E-17	spearman			IRF3
PTPN1	D21005	CHD3	0.696800022	2.82E-17	spearman			TAF9
PTPN1	D20577	HOXB8	0.696281569	3.05E-17	spearman			HER2
PTPN1	D10454	HMGN3	0.696060663	3.15E-17	spearman			CIN/PDXP
PTPN1	D20664	SOX2	0.695943448	3.20E-17	spearman			EIF4G1
PTPN1	D10036	CKAP4	0.694329483	4.06E-17	spearman			RCC2
PTPN1	D21123	POLR1D	0.693752423	4.41E-17	spearman			HNRNPU
PTPN1	D22152	BRD4	0.693594633	4.52E-17	spearman			C1GALT1
PTPN1	D10215	RAE1	0.692323298	5.43E-17	spearman			CREBBP
PTPN1	D22202	GATA3	0.692188049	5.54E-17	spearman			MBD2
PTPN1	D10325	ZC3H8	0.691633531	6.00E-17	spearman			B2M
PTPN1	D20021	YAP1	0.691565907	6.06E-17	spearman			PRRX1
PTPN1	D22320	CAV3.2	0.69111057	6.47E-17	spearman			TMEM119
PTPN1	D21841	CHD8	0.690961797	6.61E-17	spearman			CTBP1
PTPN1	D22363	PITX1	0.688797822	9.02E-17	spearman			EXOC5
PTPN1	D21783	BRD4	0.687571569	1.07E-16	spearman			SIX2
PTPN1	D22344	BAP1	0.687292056	1.12E-16	spearman			ARID1A
PTPN1	D21870	JMJD1C	0.68688631	1.18E-16	spearman			UBR7
PTPN1	D21571	PPP3CC	0.686656388	1.22E-16	spearman			PRPF39
PTPN1	D20353	PIEZO1	0.686119902	1.32E-16	spearman			IMPDH1
PTPN1	D21591	NTNG1	0.685980146	1.35E-16	spearman			PARP1
PTPN1	D20682	EPAS1	0.685434643	1.45E-16	spearman			TP63
PTPN1	D21126	CHUK	0.684298556	1.71E-16	spearman			NOLC1
PTPN1	D10237	RPS2	0.684041584	1.77E-16	spearman			AFF4
PTPN1	D20147	EP300	0.683302226	1.96E-16	spearman			BCLAF1
PTPN1	D10158	MAGOH	0.68281984	2.10E-16	spearman			NRAS
PTPN1	D22244	HMTR4	0.682594426	2.17E-16	spearman			H3-3A
PTPN1	D22217	KDM1A	0.682211222	2.29E-16	spearman			TET2
PTPN1	D10131	HNRNPD	0.681616129	2.48E-16	spearman			HCFC1
PTPN1	D20400	IRF3	0.680286186	2.98E-16	spearman			CFTR
PTPN1	D10289	TAF9	0.679844374	3.17E-16	spearman			E2F1
PTPN1	D21832	HER2	0.679758717	3.21E-16	spearman			DDX20
PTPN1	D20352	PIEZO1	0.679443137	3.35E-16	spearman			SOX15
PTPN1	D22378	CIN/PDXP	0.67906895	3.53E-16	spearman			HSF1
PTPN1	D22379	CIN/PDXP	0.67906895	3.53E-16	spearman			TUFM
PTPN1	D10088	EIF4G1	0.678658696	3.73E-16	spearman			MPHOSPH8
PTPN1	D22039	EP300	0.677851714	4.17E-16	spearman			PHF6
PTPN1	D22130	EPRS	0.676359472	5.11E-16	spearman			EIF2AK1
PTPN1	D10226	RCC2	0.676224224	5.21E-16	spearman			PRDM15
PTPN1	D10139	HNRNPU	0.675412733	5.81E-16	spearman			METTL3
PTPN1	D21345	C1GALT1	0.675074612	6.09E-16	spearman			MOV10
PTPN1	D22080	CREBBP	0.673352448	7.68E-16	spearman			CPSF6
PTPN1	D20860	MBD2	0.672536449	8.57E-16	spearman			ZNF609
PTPN1	D22153	BRD4	0.670733137	1.09E-15	spearman			PPP1R8
PTPN1	D21070	B2M	0.666387153	1.94E-15	spearman			SCAF4
PTPN1	D10089	EIF4G2	0.666260921	1.97E-15	spearman			PDCD4
PTPN1	D20336	PRRX1	0.665931817	2.05E-15	spearman			EHMT2
PTPN1	D21592	TMEM119	0.665169917	2.27E-15	spearman			SLC39A7
PTPN1	D22043	CTBP1	0.663668659	2.76E-15	spearman			HDAC2
PTPN1	D20766	EXOC5	0.663506361	2.82E-15	spearman			QPRT
PTPN1	D21337	SIX2	0.663407179	2.85E-15	spearman			ERN1
PTPN1	D21909	ARID1A	0.663069058	2.98E-15	spearman			MYBL2
PTPN1	D10147	ILF3	0.662812086	3.08E-15	spearman			RBM14
PTPN1	D22301	UBR7	0.662514539	3.20E-15	spearman			SF1
PTPN1	D10202	PRPF39	0.661576817	3.61E-15	spearman			SIK3
PTPN1	D21283	IMPDH1	0.660278431	4.27E-15	spearman			DDX39B
PTPN1	D20381	PARP1	0.660246874	4.28E-15	spearman			JUN
PTPN1	D21552	TP63	0.659773504	4.55E-15	spearman			METTL14
PTPN1	D10177	NOLC1	0.658439053	5.39E-15	spearman			DAZAP2
PTPN1	D10189	PARP1	0.654670129	8.67E-15	spearman			SART3
PTPN1	D20572	AFF4	0.654413157	8.96E-15	spearman			YTHDC2
PTPN1	D10020	BCLAF1	0.651879503	1.23E-14	spearman			HOXC6
PTPN1	D21310	GRWD1	0.651352034	1.31E-14	spearman			ZRANB2
PTPN1	D20522	NRAS	0.65054956	1.45E-14	spearman			FOXM1
PTPN1	D20441	H3-3A	0.648453209	1.87E-14	spearman			TBPL1
PTPN1	D21045	TET2	0.648304435	1.91E-14	spearman			HPSE
PTPN1	D20690	HCFC1	0.64816017	1.94E-14	spearman			SOX4
PTPN1	D21958	BRD4	0.647853607	2.01E-14	spearman			COX1
PTPN1	D20967	CFTR	0.647168348	2.19E-14	spearman			RYBP
PTPN1	D22040	E2F1	0.646830227	2.28E-14	spearman			TCF7L2
PTPN1	D20380	PARP1	0.646492106	2.38E-14	spearman			INSR
PTPN1	D10051	DDX20	0.646465056	2.39E-14	spearman			ZRSR2
PTPN1	D21589	NTNG1	0.645581433	2.65E-14	spearman			NDP
PTPN1	D21859	SOX15	0.644481412	3.03E-14	spearman			NRDE2
PTPN1	D10456	HNRNPA1	0.644310098	3.10E-14	spearman			MUC1
PTPN1	D20443	HSF1	0.644084684	3.18E-14	spearman			RNF2
PTPN1	D10299	TUFM	0.64393591	3.24E-14	spearman			CPT1A
PTPN1	D21148	EP300	0.643845745	3.27E-14	spearman			WDR43
PTPN1	D21415	MPHOSPH8	0.642750232	3.73E-14	spearman			MGAT1
PTPN1	D10194	PHF6	0.642745724	3.74E-14	spearman			SAFB2
PTPN1	D21398	EIF2AK1	0.642488752	3.85E-14	spearman			TRIM28
PTPN1	D21638	PRDM15	0.642168664	4.00E-14	spearman			STAT3
PTPN1	D21321	METTL3	0.640870279	4.67E-14	spearman			CEBPA
PTPN1	D20136	MOV10	0.640527649	4.87E-14	spearman			PRMT1
PTPN1	D10040	CPSF6	0.640072313	5.14E-14	spearman			MTHFD1
PTPN1	D20494	ZNF609	0.639238281	5.67E-14	spearman			UBE3A
PTPN1	D10200	PPP1R8	0.638408757	6.25E-14	spearman			YBX3
PTPN1	D20592	SCAF4	0.637223079	7.19E-14	spearman			PALB2
PTPN1	D10192	PDCD4	0.635969776	8.33E-14	spearman			PRK1
PTPN1	D21201	EHMT2	0.635298043	9.00E-14	spearman			CDYL2
PTPN1	D21556	SLC39A7	0.634824673	9.52E-14	spearman			NSD3
PTPN1	D21952	BRD4	0.633575879	1.10E-13	spearman			SMARCD1
PTPN1	D22317	HDAC2	0.632390201	1.26E-13	spearman			BS69
PTPN1	D20370	QPRT	0.632318068	1.27E-13	spearman			NRF2
PTPN1	D22255	IRAK1/4	0.632291019	1.28E-13	spearman			BRD9
PTPN1	D21159	NFE2L2	0.631529119	1.39E-13	spearman			LIN-41
PTPN1	D10091	ERN1	0.631479528	1.40E-13	spearman			BRD2/BRD3/BRD4
PTPN1	D10694	XPO1	0.631380346	1.42E-13	spearman			RPS11
PTPN1	D21567	HSF1	0.629311044	1.80E-13	spearman			PXN
PTPN1	D22128	EPRS	0.629166779	1.83E-13	spearman			SHARPIN
PTPN1	D20440	H3-3A	0.628923332	1.88E-13	spearman			ERG
PTPN1	D20546	MYBL2	0.627872903	2.12E-13	spearman			SMARCD3
PTPN1	D10217	RBM14	0.627079445	2.31E-13	spearman			TRA2A/B
PTPN1	D10249	SF1	0.6266737	2.42E-13	spearman			LIN28A
PTPN1	D20359	NFE2L2	0.625997457	2.61E-13	spearman			PARROT
PTPN1	D20278	SIK3	0.625235558	2.85E-13	spearman			IRF1
PTPN1	D21682	ZBP1	0.624735138	3.01E-13	spearman			TFAP2C
PTPN1	D20826	DDX39B	0.624554807	3.08E-13	spearman			SLFN5
PTPN1	D20795	JUN	0.623684709	3.39E-13	spearman			PDGFR
PTPN1	D20598	METTL14	0.623662167	3.40E-13	spearman			ZC3H3
PTPN1	D21318	IGF2BP1	0.62310314	3.62E-13	spearman			HAND1
PTPN1	D21528	DAZAP2	0.623040025	3.64E-13	spearman			LMNB1
PTPN1	D10246	SART3	0.622201484	4.00E-13	spearman			RPS6
PTPN1	D21145	CREBBP	0.621876888	4.15E-13	spearman			CBX3
PTPN1	D10322	YTHDC2	0.620835475	4.65E-13	spearman			RBM17
PTPN1	D20838	HOXC6	0.620501862	4.83E-13	spearman			ZFR
PTPN1	D10330	ZRANB2	0.620335056	4.92E-13	spearman			KIF1C
PTPN1	D21202	FOXM1	0.619099786	5.64E-13	spearman			IMP3
PTPN1	D20565	TBPL1	0.618829289	5.81E-13	spearman			POFUT1
PTPN1	D20743	HPSE	0.618824781	5.81E-13	spearman			IMP1
PTPN1	D20126	SOX4	0.618703058	5.89E-13	spearman			FURIN
PTPN1	D21887	COX1	0.61845961	6.05E-13	spearman			KHDRBS1
PTPN1	D10243	RYBP	0.616818596	7.23E-13	spearman			YTHDF2
PTPN1	D20039	DNER	0.616070221	7.85E-13	spearman			BEGAIN
PTPN1	D21442	TCF7L2	0.613707881	1.01E-12	spearman			CDK4/6
PTPN1	D21835	INSR	0.613653782	1.02E-12	spearman			IMMP1L
PTPN1	D21876	ZRSR2	0.613441893	1.04E-12	spearman			CLPB
PTPN1	D21526	KDM3A	0.613360744	1.05E-12	spearman			YAP1/TAFAZZIN
PTPN1	D20788	NDP	0.611854978	1.24E-12	spearman			FAT1
PTPN1	D20553	NRDE2	0.611692679	1.26E-12	spearman			BLM
PTPN1	D21099	MUC1	0.611386116	1.30E-12	spearman			TUT7
PTPN1	D10580	RNF2	0.610209455	1.48E-12	spearman			ILF2
PTPN1	D22161	CPT1A	0.608690164	1.73E-12	spearman			NFATC3
PTPN1	D10692	WDR43	0.608482783	1.77E-12	spearman			GATA2
PTPN1	D21347	MGAT1	0.608180728	1.83E-12	spearman			PCBP2
PTPN1	D10245	SAFB2	0.60788769	1.89E-12	spearman			INTS11
PTPN1	D21465	TIPARP	0.607680309	1.93E-12	spearman			UPF1
PTPN1	D10549	PPP1R10	0.607211447	2.03E-12	spearman			EIF4E
PTPN1	D20549	ARID1A	0.606841768	2.11E-12	spearman			MAK16
PTPN1	D20363	DNER	0.606368399	2.22E-12	spearman			PADI2
PTPN1	D21195	HNRNPC	0.605908554	2.32E-12	spearman			MAP2K7
PTPN1	D20936	TRIM28	0.60418639	2.78E-12	spearman			SPIN1
PTPN1	D21213	C9orf72	0.601706835	3.60E-12	spearman			GNL3
PTPN1	D20998	STAT3	0.601521996	3.67E-12	spearman			RPS6KA5
PTPN1	D20931	CEBPA	0.601364206	3.73E-12	spearman			KRAB
PTPN1	D20575	PRMT1	0.601183875	3.80E-12	spearman			H2AZ1
PTPN1	D20143	MTHFD1	0.599624009	4.46E-12	spearman			PRPF8
PTPN1	D20118	HNRNPH1	0.598068652	5.24E-12	spearman			DANCR
PTPN1	D20079	UBE3A	0.597302244	5.66E-12	spearman			SMG6
PTPN1	D10321	YBX3	0.597243637	5.70E-12	spearman			MYCN
PTPN1	D21755	PALB2	0.596644035	6.05E-12	spearman			SND1
PTPN1	D21878	PRK1	0.596256323	6.30E-12	spearman			XRCC6
PTPN1	D21397	CDYL2	0.596233781	6.31E-12	spearman			MESP2
PTPN1	D21450	NSD3	0.594326778	7.65E-12	spearman			SNRPE
PTPN1	D20251	SMARCD1	0.593921033	7.97E-12	spearman			DPF3
PTPN1	D21774	BS69	0.593898492	7.99E-12	spearman			IRAK4
PTPN1	D22261	NRF2	0.593826359	8.05E-12	spearman			FOXF1
PTPN1	D22048	TDP43	0.593470205	8.34E-12	spearman			ZCCHC4
PTPN1	D20318	KLF4	0.593380039	8.42E-12	spearman			HSF2
PTPN1	D20240	BRD9	0.592969786	8.77E-12	spearman			PES1
PTPN1	D21778	LIN-41	0.592902161	8.83E-12	spearman			PRPF6
PTPN1	D20041	BRD2/BRD3/BRD4	0.592762405	8.96E-12	spearman			RPL23A
PTPN1	D20596	METTL14	0.590765236	1.09E-11	spearman			BAHCC1
PTPN1	D10587	RPS11	0.590539822	1.12E-11	spearman			UTP18
PTPN1	D21414	MPHOSPH8	0.58965169	1.22E-11	spearman			HS2
PTPN1	D20906	PXN	0.58923242	1.27E-11	spearman			BACH1
PTPN1	D22041	SHARPIN	0.588136908	1.42E-11	spearman			SRSF3
PTPN1	D10048	DAZAP1	0.588123383	1.42E-11	spearman			MAF
PTPN1	D20304	ERG	0.587952068	1.45E-11	spearman			RPL11
PTPN1	D20253	SMARCD3	0.587861902	1.46E-11	spearman			CSTF64
PTPN1	D20848	TP53	0.587717637	1.48E-11	spearman			NORAD
PTPN1	D20597	METTL14	0.587289351	1.54E-11	spearman			ATF2WT
PTPN1	D21820	TRA2A/B	0.587090986	1.57E-11	spearman			CENPI
PTPN1	D20259	LIN28A	0.584967585	1.94E-11	spearman			KLF2
PTPN1	D22020	TRIM28	0.584494216	2.03E-11	spearman			CDK11B
PTPN1	D21916	PARROT	0.583840515	2.16E-11	spearman			NFE2L1
PTPN1	D21763	HNRNPU	0.582316716	2.51E-11	spearman			PLCG2
PTPN1	D10585	RPS10	0.582185976	2.54E-11	spearman			ELAVL1
PTPN1	D20399	IRF1	0.581847855	2.62E-11	spearman			HNRNPL
PTPN1	D21644	PRRX1	0.581478175	2.72E-11	spearman			IRF9
PTPN1	D20999	STAT3	0.581144563	2.81E-11	spearman			AF10
PTPN1	D20584	TFAP2C	0.580306022	3.04E-11	spearman			PPM1G
PTPN1	D21879	SLFN5	0.58023389	3.07E-11	spearman			MIR193BHG
PTPN1	D22298	PDGFR	0.580094133	3.11E-11	spearman			KPNB1
PTPN1	D20875	ZC3H3	0.579607239	3.26E-11	spearman			CAF
PTPN1	D21712	HAND1	0.579449449	3.31E-11	spearman			SUPV3L1
PTPN1	D20672	LMNB1	0.577673186	3.92E-11	spearman			HOXC4
PTPN1	D10592	RPS6	0.577632611	3.93E-11	spearman			PBRM1
PTPN1	D22169	CBX3	0.577235882	4.08E-11	spearman			ASCC3
PTPN1	D21021	RBM17	0.576658822	4.31E-11	spearman			STK11
PTPN1	D10586	RPS11	0.575865365	4.65E-11	spearman			SNRNP70
PTPN1	D22384	ZFR	0.575207156	4.95E-11	spearman			PMVK
PTPN1	D20599	METTL14	0.574837476	5.13E-11	spearman			PTGES3
PTPN1	D10150	KIF1C	0.574084593	5.50E-11	spearman			PRR14L
PTPN1	D20193	IMP3	0.57307023	6.05E-11	spearman			CXXC1
PTPN1	D21348	POFUT1	0.572321855	6.49E-11	spearman			CDKN2B-AS1
PTPN1	D21256	BRD4	0.572258739	6.53E-11	spearman			IKZF3
PTPN1	D22062	IMP1	0.572010784	6.68E-11	spearman			PIK3CA
PTPN1	D22364	SOX2	0.571938651	6.73E-11	spearman			FAM83H-AS1
PTPN1	D20865	FURIN	0.571753812	6.85E-11	spearman			ERCC5
PTPN1	D21171	NFE2L2	0.571623072	6.93E-11	spearman			DDX3X
PTPN1	D10148	KHDRBS1	0.570662808	7.58E-11	spearman			SUPT6H
PTPN1	D21200	YTHDF2	0.569490654	8.45E-11	spearman			AURORA
PTPN1	D21788	BEGAIN	0.566925442	1.07E-10	spearman			STAU2
PTPN1	D20285	CDK4/6	0.566790194	1.08E-10	spearman			SIX6
PTPN1	D20448	IMMP1L	0.566235675	1.14E-10	spearman			TPR
PTPN1	D20716	CLPB	0.564734417	1.31E-10	spearman			ATRX
PTPN1	D20043	YAP1/TAFAZZIN	0.564725401	1.31E-10	spearman			SOX11
PTPN1	D21619	FAT1	0.564599169	1.32E-10	spearman			ARID2
PTPN1	D20537	BLM	0.564193423	1.37E-10	spearman			GIPC1
PTPN1	D20683	EPAS1	0.564085225	1.39E-10	spearman			GEMIN5
PTPN1	D20139	TUT7	0.563300784	1.49E-10	spearman			RNF168
PTPN1	D22343	ILF2	0.563120452	1.52E-10	spearman			NIPBL
PTPN1	D22078	CREBBP	0.561966332	1.68E-10	spearman			SUZ12
PTPN1	D21570	NFATC3	0.561844609	1.70E-10	spearman			EIF3L
PTPN1	D22392	GATA3	0.56173641	1.72E-10	spearman			AES
PTPN1	D21814	GATA2	0.561713868	1.72E-10	spearman			SMURF1
PTPN1	D10191	PCBP2	0.561181891	1.81E-10	spearman			MAZ
PTPN1	D21438	INTS11	0.561069184	1.82E-10	spearman			POM121
PTPN1	D20009	BRD4	0.561051151	1.83E-10	spearman			BCL11B
PTPN1	D21831	UPF1	0.560158511	1.98E-10	spearman			PDX1
PTPN1	D21748	AR	0.560027771	2.00E-10	spearman			STIP1
PTPN1	D10414	EIF4E	0.559410136	2.12E-10	spearman			WDR5
PTPN1	D10509	MTPAP	0.559225297	2.15E-10	spearman			YAP
PTPN1	D10159	MAK16	0.559157673	2.17E-10	spearman			CTNNB1
PTPN1	D20146	PADI2	0.558963817	2.20E-10	spearman			DNMT3B
PTPN1	D20279	MAP2K7	0.558941275	2.21E-10	spearman			THOC1
PTPN1	D20639	SPIN1	0.558589629	2.28E-10	spearman			P120 CATENIN
PTPN1	D21566	CTCF	0.557467067	2.52E-10	spearman			PABPC1
PTPN1	D21715	MEF2C	0.557088371	2.61E-10	spearman			MFRP
PTPN1	D20078	UBE3A	0.557056813	2.61E-10	spearman			MCM7
PTPN1	D21413	GNL3	0.557034272	2.62E-10	spearman			SSRP1
PTPN1	D21581	RPS6KA5	0.556871974	2.66E-10	spearman			HNRNPM
PTPN1	D22134	KRAB	0.555014562	3.13E-10	spearman			KHSRP
PTPN1	D21561	TP53	0.553292398	3.64E-10	spearman			SFPQ
PTPN1	D10691	WDR3	0.552787471	3.81E-10	spearman			AKAP1
PTPN1	D20188	BRCA2	0.552214919	4.01E-10	spearman			NEMF
PTPN1	D21785	METTL14	0.551962455	4.10E-10	spearman			GANAB
PTPN1	D21976	METTL14	0.551962455	4.10E-10	spearman			BLOC1S3
PTPN1	D20890	H2AZ1	0.551755074	4.17E-10	spearman			PKM
PTPN1	D10206	PRPF8	0.551628842	4.22E-10	spearman			MST1
PTPN1	D22189	DHX9	0.551511627	4.26E-10	spearman			MTA1
PTPN1	D20488	DANCR	0.550172667	4.79E-10	spearman			NKX2-5
PTPN1	D22341	DAZAP1	0.549072646	5.27E-10	spearman			P53
PTPN1	D22207	SMG6	0.548842724	5.37E-10	spearman			CHKA
PTPN1	D22104	MYCN	0.548211565	5.67E-10	spearman			PRMT5
PTPN1	D10262	SND1	0.547341466	6.12E-10	spearman			SREBF1
PTPN1	D20144	MTHFD1	0.547251301	6.16E-10	spearman			TEAD4
PTPN1	D22270	BRD4	0.546502926	6.57E-10	spearman			IRX4
PTPN1	D10697	XRCC6	0.543626642	8.41E-10	spearman			RPL28
PTPN1	D20473	MESP2	0.543360654	8.60E-10	spearman			RORC
PTPN1	D21503	SNRPE	0.542990974	8.87E-10	spearman			LDHA
PTPN1	D20715	CLPB	0.542229075	9.46E-10	spearman			POGLUT1
PTPN1	D20243	DPF3	0.541904479	9.73E-10	spearman			STAT5A
PTPN1	D22256	IRAK4	0.541751197	9.85E-10	spearman			CIC
PTPN1	D20165	FOXF1	0.541422092	1.01E-09	spearman			EMP2
PTPN1	D20812	ZCCHC4	0.540137232	1.13E-09	spearman			LOXL2
PTPN1	D20371	QPRT	0.539956901	1.15E-09	spearman			DNAJC2
PTPN1	D20444	HSF2	0.539943376	1.15E-09	spearman			ELF4
PTPN1	D10659	TARDBP	0.539267134	1.21E-09	spearman			NCOA3
PTPN1	D20665	SOX2	0.538000307	1.35E-09	spearman			SIRT1
PTPN1	D10193	PES1	0.537923666	1.36E-09	spearman			PVT1
PTPN1	D10552	PRPF6	0.537292506	1.43E-09	spearman			NR0B1
PTPN1	D20310	CHD3	0.537040043	1.46E-09	spearman			PARP-1
PTPN1	D10231	RPL23A	0.536106828	1.58E-09	spearman			HDDC3
PTPN1	D21431	BAHCC1	0.53562895	1.65E-09	spearman			DISC1
PTPN1	D20794	GATA3	0.532247739	2.17E-09	spearman			FKBP10
PTPN1	D10307	UTP18	0.531395674	2.33E-09	spearman			ERO1A
PTPN1	D10118	GNL3	0.530967387	2.41E-09	spearman			FMR1
PTPN1	D21931	HS2	0.530620249	2.48E-09	spearman			SMARCA4
PTPN1	D20670	BACH1	0.530570658	2.49E-09	spearman			QKI
PTPN1	D20737	ZRANB2	0.530241554	2.56E-09	spearman			SMAD2
PTPN1	D10632	SRSF3	0.53017393	2.58E-09	spearman			PHF20L1
PTPN1	D22372	MAF	0.530151388	2.58E-09	spearman			PIK3CD-AS2
PTPN1	D20799	PIWIL1	0.529073909	2.82E-09	spearman			PPARY
PTPN1	D20800	PIWIL1	0.529073909	2.82E-09	spearman			IDH1
PTPN1	D10581	RPL11	0.52849234	2.95E-09	spearman			AFF2
PTPN1	D10411	EIF4A3	0.528420208	2.97E-09	spearman			MAPK6
PTPN1	D21520	ETS1	0.528307501	3.00E-09	spearman			MIR-155 (S3)
PTPN1	D21846	CHD8	0.528226352	3.02E-09	spearman			NFYA
PTPN1	D22069	CSTF64	0.528172252	3.03E-09	spearman			MAPK7
PTPN1	D22009	NORAD	0.527590684	3.18E-09	spearman			MAX
PTPN1	D22090	ATF2WT	0.527329204	3.24E-09	spearman			UTX
PTPN1	D10360	CENPI	0.527184939	3.28E-09	spearman			XPC
PTPN1	D10486	KLF2	0.526982066	3.34E-09	spearman			Akirin2
PTPN1	D20501	CDK11B	0.526598862	3.44E-09	spearman			GLO1
PTPN1	D10517	NFE2L1	0.526206642	3.55E-09	spearman			RP2
PTPN1	D21228	PLCG2	0.526039835	3.60E-09	spearman			BRD7
PTPN1	D20605	ELAVL1	0.525976719	3.62E-09	spearman			ETF1
PTPN1	D10464	HNRNPL	0.525746797	3.68E-09	spearman			NR2F2
PTPN1	D20780	IRF9	0.523321341	4.47E-09	spearman			LSM11
PTPN1	D20216	YTHDF2	0.523217651	4.51E-09	spearman			GLRX3
PTPN1	D21653	AF10	0.523186093	4.52E-09	spearman			MSI1
PTPN1	D21255	PPM1G	0.5225369	4.76E-09	spearman			BMI1
PTPN1	D22174	MYCN	0.521630736	5.11E-09	spearman			DLGAP2
PTPN1	D21983	BRD4	0.521599178	5.13E-09	spearman			IFI16
PTPN1	D21459	MIR193BHG	0.521509012	5.16E-09	spearman			ZFX
PTPN1	D10487	KPNB1	0.52077867	5.47E-09	spearman			NCOA4
PTPN1	D22133	CAF	0.520300793	5.68E-09	spearman			FOXC1
PTPN1	D10286	SUPV3L1	0.519615534	6.00E-09	spearman			DUS3L
PTPN1	D21312	IGF2BP1	0.519327004	6.13E-09	spearman			CNOT3
PTPN1	D20837	HOXC4	0.519070032	6.26E-09	spearman			RBMS1
PTPN1	D20244	PBRM1	0.518254033	6.67E-09	spearman			PAX9
PTPN1	D21766	ASCC3	0.518217966	6.69E-09	spearman			RELA
PTPN1	D20276	STK11	0.51805116	6.78E-09	spearman			NFKBIA
PTPN1	D10264	SNRNP70	0.517861812	6.88E-09	spearman			FOXA2
PTPN1	D21351	PMVK	0.51773558	6.95E-09	spearman			ELP1
PTPN1	D10209	PTGES3	0.516910565	7.41E-09	spearman			CRNKL1
PTPN1	D20562	PRR14L	0.516626543	7.58E-09	spearman			TAF1
PTPN1	D10046	CXXC1	0.51660851	7.59E-09	spearman			ERCC6
PTPN1	D21042	PHF19	0.515310125	8.39E-09	spearman			HLTF
PTPN1	D10205	PRPF6	0.514525684	8.92E-09	spearman			FOXO1
PTPN1	D20638	SPIN1	0.514345352	9.05E-09	spearman			DNMT1
PTPN1	D21323	CDKN2B-AS1	0.514156005	9.18E-09	spearman			ZNF217
PTPN1	D10596	SAFB2	0.513218282	9.87E-09	spearman			TRAF4
PTPN1	D20739	IKZF3	0.512857619	1.01E-08	spearman			MIR-1290
PTPN1	D20339	PIK3CA	0.512167852	1.07E-08	spearman			TLK1
PTPN1	D21510	SMARCD1	0.511802682	1.10E-08	spearman			CDK7
PTPN1	D22337	FAM83H-AS1	0.511599809	1.12E-08	spearman			LMTK2
PTPN1	D20374	BACH1	0.511108406	1.16E-08	spearman			BRDT
PTPN1	D21735	ERCC5	0.510797335	1.19E-08	spearman			TAF15
PTPN1	D20701	DDX3X	0.510630528	1.20E-08	spearman			SMN
PTPN1	D21094	TFEB	0.509940761	1.27E-08	spearman			MDK
PTPN1	D21454	SUPT6H	0.50962969	1.30E-08	spearman			GATA1
PTPN1	D22203	AURORA	0.509034597	1.36E-08	spearman			RTF2
PTPN1	D21014	STAU2	0.508845249	1.38E-08	spearman			FOXD1
PTPN1	D20940	HNF4A	0.508700984	1.39E-08	spearman			APP
PTPN1	D21361	SIX6	0.508628851	1.40E-08	spearman			PRKAA1
PTPN1	D21033	TPR	0.508601802	1.40E-08	spearman			BOP1
PTPN1	D20717	CLPB	0.507118577	1.57E-08	spearman			CMYC
PTPN1	D20209	ATRX	0.506897671	1.60E-08	spearman			EXOSC5
PTPN1	D21718	SOX11	0.506090689	1.70E-08	spearman			ZNF503
PTPN1	D22079	CREBBP	0.505806667	1.74E-08	spearman			POLR1G
PTPN1	D20740	ARID2	0.505784125	1.74E-08	spearman			MLLAF4
PTPN1	D21421	GIPC1	0.505513629	1.77E-08	spearman			JCAD
PTPN1	D10115	GEMIN5	0.505310756	1.80E-08	spearman			MIAT
PTPN1	D10466	HNRNPU	0.503638183	2.04E-08	spearman			LINC00673
PTPN1	D20164	RNF168	0.503318095	2.09E-08	spearman			MXD3
PTPN1	D10521	NIPBL	0.503223421	2.11E-08	spearman			TRNAU1AP
PTPN1	D10287	SUZ12	0.502898825	2.16E-08	spearman			AQR
PTPN1	D20612	TARDBP	0.502587754	2.21E-08	spearman			EIF2B3
PTPN1	D21791	EIF3L	0.502389389	2.24E-08	spearman			DEDD
PTPN1	D22111	AES	0.501027888	2.48E-08	spearman			KMT2D
PTPN1	D20053	SMURF1	0.50086559	2.51E-08	spearman			H19
PTPN1	D20112	MAZ	0.500378696	2.60E-08	spearman			ABT1
PTPN1	D20089	POM121	0.499981967	2.68E-08	spearman			USP22
PTPN1	D20236	BCL11B	0.499715978	2.73E-08	spearman			GEMIN2
PTPN1	D20398	PDX1	0.499594255	2.76E-08	spearman			SMARCB1
PTPN1	D10648	STIP1	0.499463514	2.78E-08	spearman			ERF
PTPN1	D21384	WDR5	0.498624974	2.96E-08	spearman			OVOL1
PTPN1	D21419	YAP	0.498458168	3.00E-08	spearman			RBM39
PTPN1	D20340	CTNNB1	0.497434788	3.23E-08	spearman			RUVBL1
PTPN1	D10071	DNMT3B	0.497326589	3.26E-08	spearman			IRF2BP2
PTPN1	D10667	THOC1	0.496095828	3.56E-08	spearman			PA2G4
PTPN1	D21973	P120 CATENIN	0.494328582	4.05E-08	spearman			MED25
PTPN1	D10532	PABPC1	0.494053576	4.13E-08	spearman			E4F1
PTPN1	D20452	MFRP	0.493692914	4.24E-08	spearman			MYC
PTPN1	D21383	MCM7	0.49357119	4.28E-08	spearman			DLX1
PTPN1	D21469	BRCA1	0.492917489	4.49E-08	spearman			NNT
PTPN1	D10641	SSRP1	0.491700253	4.90E-08	spearman			AFF3
PTPN1	D21746	HNRNPM	0.490717448	5.26E-08	spearman			MITF
PTPN1	D10484	KHSRP	0.490433426	5.37E-08	spearman			TMPO
PTPN1	D21606	SFPQ	0.490352277	5.40E-08	spearman			BRG1
PTPN1	D10338	AKAP1	0.490325227	5.41E-08	spearman			KLF6
PTPN1	D21071	YBX1	0.489883416	5.58E-08	spearman			DNAJC21
PTPN1	D21514	NEMF	0.488539948	6.14E-08	spearman			MCM6
PTPN1	D21691	GANAB	0.488057562	6.36E-08	spearman			TMPRSS4
PTPN1	D20610	BLOC1S3	0.488039529	6.37E-08	spearman			USP15
PTPN1	D10669	TIAL1	0.4875887	6.57E-08	spearman			DDX1
PTPN1	D20493	ZNF609	0.484982914	7.90E-08	spearman			IGF1
PTPN1	D10195	PKM	0.48483414	7.99E-08	spearman			GUCY1A1
PTPN1	D20521	NFE2L2	0.484243555	8.33E-08	spearman			DLL3
PTPN1	D10305	UPF1	0.483986583	8.48E-08	spearman			ERI2
PTPN1	D20446	MST1	0.483017303	9.07E-08	spearman			ZNF598
PTPN1	D20656	MTA1	0.48299927	9.08E-08	spearman			SORL1
PTPN1	D21716	NKX2-5	0.482922629	9.13E-08	spearman			SMO
PTPN1	D21900	P53	0.482354585	9.50E-08	spearman			KLF5
PTPN1	D21872	CHKA	0.481795558	9.88E-08	spearman			PDK1
PTPN1	D22204	AURORA	0.479816423	1.13E-07	spearman			SUPT4H1
PTPN1	D21733	PRMT5	0.479609042	1.15E-07	spearman			FUS
PTPN1	D21410	YBX1	0.479329528	1.17E-07	spearman			PRKAB1
PTPN1	D21216	SREBF1	0.479117639	1.19E-07	spearman			LGALS4
PTPN1	D22175	TEAD4	0.478653286	1.23E-07	spearman			G9A
PTPN1	D21714	IRX4	0.478639761	1.23E-07	spearman			KDM4A
PTPN1	D20404	PRMT5	0.47845943	1.25E-07	spearman			NFIL3
PTPN1	D10583	RPL28	0.478184425	1.27E-07	spearman			REN
PTPN1	D10402	EEF2	0.478026635	1.28E-07	spearman			POLK
PTPN1	D22005	RORC	0.478017618	1.28E-07	spearman			SNRPC
PTPN1	D21725	LDHA	0.47790942	1.29E-07	spearman			PUM1
PTPN1	D21349	POGLUT1	0.476061024	1.47E-07	spearman			TCF3/PBX1
PTPN1	D10644	STAT5A	0.475610196	1.51E-07	spearman			TRIP6
PTPN1	D21132	CIC	0.475596671	1.52E-07	spearman			NPM1
PTPN1	D21433	EMP2	0.47552003	1.52E-07	spearman			KCNQ2
PTPN1	D21702	TMEFF2	0.475064694	1.57E-07	spearman			MAF1
PTPN1	D21031	LOXL2	0.474771656	1.60E-07	spearman			SYF2
PTPN1	D20996	STAT3	0.474388452	1.65E-07	spearman			CCAR1
PTPN1	D20545	MYBL2	0.473924099	1.70E-07	spearman			BRM
PTPN1	D21812	GATA2	0.47308105	1.80E-07	spearman			ANILLIN
PTPN1	D10069	DNAJC2	0.472675305	1.85E-07	spearman			SUCLG1
PTPN1	D20040	BRD2/BRD3/BRD4	0.472598664	1.86E-07	spearman			NUSAP1
PTPN1	D20274	UPF1	0.472458907	1.88E-07	spearman			HES7
PTPN1	D21084	E2F1	0.472422841	1.88E-07	spearman			ESRP
PTPN1	D20724	ELF4	0.472413824	1.88E-07	spearman			PSMA1
PTPN1	D10568	RBM17	0.471687991	1.98E-07	spearman			PPP1R2
PTPN1	D21616	NCOA3	0.471593317	1.99E-07	spearman			TYMS
PTPN1	D21169	SOX2	0.47148061	2.00E-07	spearman			COX-2
PTPN1	D20896	SIRT1	0.471394953	2.02E-07	spearman			TLR10
PTPN1	D22360	PVT1	0.470984699	2.07E-07	spearman			FUBP1
PTPN1	D21775	BS69	0.469104745	2.35E-07	spearman			SIRT7
PTPN1	D20785	NDP	0.468852282	2.39E-07	spearman			EEF1AKMT4
PTPN1	D21679	IRF3	0.468802691	2.40E-07	spearman			CASP8AP2
PTPN1	D21541	NORAD	0.468586293	2.43E-07	spearman			DIS3
PTPN1	D22259	NR0B1	0.467364549	2.64E-07	spearman			CPSF1
PTPN1	D21979	PARP-1	0.466553058	2.79E-07	spearman			MELK
PTPN1	D20384	HDDC3	0.466413301	2.81E-07	spearman			PLAGL2
PTPN1	D21927	DISC1	0.465903865	2.91E-07	spearman			JUNB
PTPN1	D20830	FKBP10	0.465619844	2.96E-07	spearman			IKZF1
PTPN1	D10420	ERO1A	0.465466562	3.00E-07	spearman			EP400
PTPN1	D10104	FMR1	0.464880485	3.11E-07	spearman			IMPDH2
PTPN1	D20991	SART3	0.46463253	3.16E-07	spearman			ESRP2
PTPN1	D21590	NTNG1	0.464492773	3.19E-07	spearman			SRSF2
PTPN1	D21311	GRWD1	0.462644378	3.61E-07	spearman			U2AF1
PTPN1	D21563	TP53	0.462121417	3.73E-07	spearman			BRD8
PTPN1	D21452	SMARCA4	0.461395584	3.91E-07	spearman			SCN2A
PTPN1	D21540	QKI	0.461355009	3.92E-07	spearman			STAU1
PTPN1	D10614	SMAD2	0.461296401	3.94E-07	spearman			SDAD1
PTPN1	D20784	PHF20L1	0.461043938	4.00E-07	spearman			MED9
PTPN1	D21242	PIK3CD-AS2	0.461025905	4.01E-07	spearman			PTPN2
PTPN1	D20864	FURIN	0.459975475	4.29E-07	spearman			SNAI2
PTPN1	D21861	PPARY	0.4585193	4.72E-07	spearman			MIR-155 (S10)
PTPN1	D20806	IDH1	0.458514792	4.72E-07	spearman			CIT
PTPN1	D21739	AFF2	0.458262328	4.80E-07	spearman			EZH2
PTPN1	D21036	MAPK6	0.45720739	5.14E-07	spearman			LARP4
PTPN1	D21930	MIR-155 (S3)	0.456855744	5.25E-07	spearman			CHD1
PTPN1	D10518	NFYA	0.455854905	5.60E-07	spearman			MYB
PTPN1	D21435	MAPK7	0.455778265	5.63E-07	spearman			NSUN4
PTPN1	D20758	MAX	0.452901981	6.77E-07	spearman			LCN2
PTPN1	D22345	UTX	0.452712633	6.85E-07	spearman			SP140
PTPN1	D20203	ORAI3	0.452708125	6.85E-07	spearman			SF3A1
PTPN1	D21738	XPC	0.452252788	7.05E-07	spearman			BCL11A
PTPN1	D21625	Akirin2	0.45151343	7.39E-07	spearman			ZMYND8
PTPN1	D20615	GLO1	0.45138269	7.45E-07	spearman			NSD2
PTPN1	D21932	KRAB	0.450553166	7.85E-07	spearman			BMPR2
PTPN1	D21475	DDX3X	0.450494559	7.88E-07	spearman			GDE2
PTPN1	D21350	RP2	0.449872416	8.20E-07	spearman			NCBP1
PTPN1	D20870	BRD7	0.449060925	8.62E-07	spearman			RPS6KB2
PTPN1	D21439	EXOSC3	0.448727312	8.81E-07	spearman			TDP-43
PTPN1	D10094	ETF1	0.448136727	9.14E-07	spearman			OIP5-AS1
PTPN1	D20892	H2AZ1	0.446635469	1.00E-06	spearman			NKX2.2
PTPN1	D10383	DDX21	0.446184641	1.03E-06	spearman			KAT7
PTPN1	D10334	ADAR	0.445869061	1.05E-06	spearman			EIF4A1
PTPN1	D21131	CIC	0.445774388	1.06E-06	spearman			HNRNPAB
PTPN1	D21191	NR2F2	0.445720288	1.06E-06	spearman			RAB7
PTPN1	D10156	LSM11	0.444178456	1.17E-06	spearman			SIRT6
PTPN1	D20337	SIRT1	0.443204667	1.24E-06	spearman			CBFA2T3
PTPN1	D10446	GLRX3	0.442807938	1.27E-06	spearman			PUM2
PTPN1	D21863	HNRNPC	0.441257089	1.40E-06	spearman			BATF3
PTPN1	D20735	MSI1	0.441148891	1.41E-06	spearman			ZBTB33
PTPN1	D20626	SMARCA4	0.440328383	1.48E-06	spearman			RBM8A
PTPN1	D21678	BMI1	0.440030837	1.51E-06	spearman			MEG3
PTPN1	D10560	PTGES3	0.440003787	1.51E-06	spearman			CHAF1A
PTPN1	D20212	DLGAP2	0.43973329	1.54E-06	spearman			HNRNPA0
PTPN1	D21180	IFI16	0.43944476	1.56E-06	spearman			ZNF395
PTPN1	D21418	TAFAZZIN	0.438822617	1.62E-06	spearman			MEIS2
PTPN1	D22260	NRF2	0.438741468	1.63E-06	spearman			CGAS
PTPN1	D21250	ZFX	0.437929977	1.71E-06	spearman			STAG2
PTPN1	D20050	NCOA4	0.43724021	1.79E-06	spearman			RAP1GAP
PTPN1	D21082	ETS1	0.436122156	1.91E-06	spearman			GLI1
PTPN1	D22034	FOXC1	0.435923792	1.93E-06	spearman			SRSF9
PTPN1	D10072	DUS3L	0.435793052	1.95E-06	spearman			CDK8/CDK19
PTPN1	D20104	CNOT3	0.435581163	1.98E-06	spearman			LDB1
PTPN1	D21395	SMARCA4	0.435432389	1.99E-06	spearman			FOXK2
PTPN1	D21339	RBMS1	0.434792213	2.07E-06	spearman			XBP1
PTPN1	D22168	CBX3	0.434625407	2.09E-06	spearman			HBS1LV1
PTPN1	D22361	PAX9	0.434503683	2.11E-06	spearman			ZBTB7B
PTPN1	D20941	RELA	0.434048347	2.17E-06	spearman			RUNX1
PTPN1	D21622	NFKBIA	0.433633585	2.22E-06	spearman			GRSF1
PTPN1	D20893	H2AZ1	0.43348932	2.24E-06	spearman			LUCAT1
PTPN1	D21396	SMARCA4	0.433444237	2.25E-06	spearman			SET1B
PTPN1	D22103	INTS12	0.432934801	2.31E-06	spearman			BTF3
PTPN1	D20543	FOXA2	0.432916768	2.32E-06	spearman			LRWD1
PTPN1	D20814	ELP1	0.432659796	2.35E-06	spearman			BCL9
PTPN1	D21231	CRNKL1	0.432524548	2.37E-06	spearman			XIST
PTPN1	D10311	WDR43	0.432303642	2.40E-06	spearman			WIPI-1
PTPN1	D20401	TAF1	0.431924946	2.46E-06	spearman			MNT
PTPN1	D21736	ERCC6	0.430464263	2.68E-06	spearman			EIF2S1
PTPN1	D10453	HLTF	0.430247865	2.72E-06	spearman			HMGB2
PTPN1	D20445	FOXO1	0.430067534	2.74E-06	spearman			KDM5A
PTPN1	D21857	DNMT1	0.42981507	2.79E-06	spearman			KI-67
PTPN1	D21807	ZNF217	0.429806054	2.79E-06	spearman			CPSF7
PTPN1	D21662	TRAF4	0.428926939	2.94E-06	spearman			G3BP1
PTPN1	D21352	PMVK	0.428913414	2.94E-06	spearman			TP53BP1
PTPN1	D21654	MIR-1290	0.428525702	3.01E-06	spearman			FOXA1
PTPN1	D20867	TLK1	0.42839947	3.03E-06	spearman			DPF2
PTPN1	D20707	CDK7	0.428304796	3.04E-06	spearman			N6AMT1
PTPN1	D21577	LMTK2	0.427542896	3.18E-06	spearman			MAPKAPK5
PTPN1	D21550	BRDT	0.427159692	3.26E-06	spearman			PAX6
PTPN1	D22047	TAF15	0.426397793	3.41E-06	spearman			RUNX1/RUNX1T1
PTPN1	D22226	SMN	0.425662943	3.55E-06	spearman			ASH1L
PTPN1	D20874	MDK	0.425194082	3.65E-06	spearman			SOD1+/A272C
PTPN1	D22225	GATA1	0.424608005	3.78E-06	spearman			SMARCC1
PTPN1	D21293	RTF2	0.423877663	3.94E-06	spearman			USP7
PTPN1	D20579	E2F1	0.423007565	4.15E-06	spearman			DDX47
PTPN1	D20295	FOXD1	0.422209599	4.34E-06	spearman			ERRALPHA
PTPN1	D20849	YAP1	0.421014904	4.65E-06	spearman			USP51
PTPN1	D20426	EPAS1	0.420415303	4.81E-06	spearman			ESR1
PTPN1	D20769	APP	0.41968947	5.02E-06	spearman			NFIA
PTPN1	D10612	SLBP	0.419414464	5.10E-06	spearman			LNCND
PTPN1	D21097	PRKAA1	0.41848125	5.38E-06	spearman			FBXO11
PTPN1	D10021	BOP1	0.418413626	5.40E-06	spearman			H2A.Z
PTPN1	D10459	HNRNPC	0.4177464	5.61E-06	spearman			SKP2
PTPN1	D21664	CMYC	0.417638201	5.64E-06	spearman			PTBP1
PTPN1	D20718	CLPB	0.417155815	5.80E-06	spearman			HRRP6
PTPN1	D10424	EXOSC5	0.415898005	6.23E-06	spearman			FUBP3
PTPN1	D20748	KRAS	0.415681607	6.30E-06	spearman			ZZZ3
PTPN1	D21915	ZNF503	0.415023398	6.54E-06	spearman			LAD1
PTPN1	D10356	POLR1G	0.414428305	6.76E-06	spearman			CEBPZ
PTPN1	D22201	MLLAF4	0.414401255	6.77E-06	spearman			ZNF213
PTPN1	D20046	JCAD	0.413927886	6.96E-06	spearman			SLTM
PTPN1	D21068	MIAT	0.412949588	7.35E-06	spearman			STAT6
PTPN1	D21551	TP63	0.412011866	7.74E-06	spearman			ALKBH1
PTPN1	D20939	XRN1	0.411412264	8.01E-06	spearman			HELZ
PTPN1	D21331	ZNF217	0.41076758	8.30E-06	spearman			OGFOD1
PTPN1	D22075	CTCF	0.409996664	8.66E-06	spearman			RB1
PTPN1	D22338	LINC00673	0.408666721	9.32E-06	spearman			TRIM6
PTPN1	D10510	MXD3	0.408626146	9.34E-06	spearman			CARM1
PTPN1	D10676	TRNAU1AP	0.407747031	9.81E-06	spearman			ATP7B
PTPN1	D10343	AQR	0.407242104	1.01E-05	spearman			LOC157273
PTPN1	D10405	EIF2B3	0.406561353	1.05E-05	spearman			C17orf49
PTPN1	D20877	DEDD	0.405898636	1.09E-05	spearman			CIZ1
PTPN1	D20299	KMT2D	0.405668713	1.10E-05	spearman			ANLN
PTPN1	D20301	H19	0.404857223	1.15E-05	spearman			STING1
PTPN1	D20689	ZEB1	0.404658858	1.16E-05	spearman			KDM2B
PTPN1	D20145	PADI2	0.404510085	1.17E-05	spearman			STAG1
PTPN1	D10333	ABT1	0.403635478	1.23E-05	spearman			NKX2-2
PTPN1	D20908	USP22	0.401214531	1.40E-05	spearman			EWSR1
PTPN1	D20882	DDX3X	0.400583372	1.45E-05	spearman			OTUD5
PTPN1	D10114	GEMIN2	0.400551814	1.45E-05	spearman			PAX2
PTPN1	D21593	SMARCB1	0.400533781	1.45E-05	spearman			GAS41
PTPN1	D10419	ERF	0.39867186	1.60E-05	spearman			JAK2
PTPN1	D21890	OVOL1	0.398171441	1.65E-05	spearman			RASSF2
PTPN1	D21303	BRD9	0.397878403	1.67E-05	spearman			CDC40
PTPN1	D10224	RBM39	0.397761187	1.68E-05	spearman			FASTKD2
PTPN1	D21949	UTX	0.395971399	1.85E-05	spearman			PRPF19
PTPN1	D21797	SPIN1	0.39547098	1.90E-05	spearman			HNF1A
PTPN1	D20197	RUVBL1	0.395029169	1.95E-05	spearman			PUS10
PTPN1	D20681	IRF2BP2	0.394168087	2.04E-05	spearman			MED12
PTPN1	D20699	GATA2	0.393884065	2.07E-05	spearman			TERT
PTPN1	D20947	RELA	0.392707404	2.20E-05	spearman			SMAD3
PTPN1	D10184	PA2G4	0.392076244	2.27E-05	spearman			SKIDA1
PTPN1	D20966	MED25	0.390327031	2.49E-05	spearman			SDC1
PTPN1	D21416	ASCC3	0.390178257	2.51E-05	spearman			CHD4
PTPN1	D20097	CNOT3	0.388956513	2.68E-05	spearman			HNRNPK
PTPN1	D10401	E4F1	0.387680669	2.86E-05	spearman			HNRNP A2/B1
PTPN1	D20746	MYC	0.387635587	2.87E-05	spearman			RBM26
PTPN1	D10395	DLX1	0.387121642	2.94E-05	spearman			FXR2
PTPN1	D20320	KLF4	0.385967522	3.12E-05	spearman			SETD8
PTPN1	D20654	SOX11	0.385899898	3.13E-05	spearman			CPSF2
PTPN1	D10678	TUFM	0.385850307	3.14E-05	spearman			SENCR
PTPN1	D20175	NNT	0.385394971	3.22E-05	spearman			LYPLA1
PTPN1	D21740	AFF3	0.385223656	3.24E-05	spearman			AGO1
PTPN1	D21853	MITF	0.384421182	3.38E-05	spearman			RPS25
PTPN1	D10412	EIF4A3	0.384200276	3.42E-05	spearman			TRIM56
PTPN1	D21079	TMPO	0.383866663	3.48E-05	spearman			CISH
PTPN1	D10073	E4F1	0.383808055	3.49E-05	spearman			CHAF1B
PTPN1	D21667	BRG1	0.38329862	3.58E-05	spearman			PTPRN
PTPN1	D20013	KMT2C	0.383276078	3.58E-05	spearman			IRF4
PTPN1	D20700	GATA2	0.383100255	3.61E-05	spearman			ASTN2
PTPN1	D20585	KLF6	0.382365405	3.75E-05	spearman			ABCA12
PTPN1	D20621	CDK12	0.380007574	4.23E-05	spearman			NEDD9
PTPN1	D10591	RPS3A	0.379520679	4.33E-05	spearman			UCHL5
PTPN1	D10070	DNAJC21	0.379277232	4.38E-05	spearman			NONO
PTPN1	D21154	CHD8	0.379272724	4.39E-05	spearman			SOD1
PTPN1	D21632	MCM6	0.379065343	4.43E-05	spearman			SHQ1
PTPN1	D20283	IGF2BP1	0.378335001	4.60E-05	spearman			CEBPD
PTPN1	D20550	TMPRSS4	0.37820877	4.63E-05	spearman			SART1
PTPN1	D21645	USP15	0.378010405	4.67E-05	spearman			MSI2
PTPN1	D10049	DDX1	0.3777354	4.74E-05	spearman			EIF4E2
PTPN1	D10655	TAF15	0.37731613	4.84E-05	spearman			ITGAV
PTPN1	D22042	MYC	0.376887843	4.94E-05	spearman			CENPA
PTPN1	D20954	IGF1	0.376761611	4.97E-05	spearman			PTP4A1
PTPN1	D20394	GUCY1A1	0.375634541	5.26E-05	spearman			PROCR
PTPN1	D21087	CTCF	0.374728376	5.50E-05	spearman			CAGA
PTPN1	D20462	DLL3	0.374439846	5.58E-05	spearman			SRSF5
PTPN1	D20020	ERI2	0.374142299	5.66E-05	spearman			SRSF4
PTPN1	D21515	ZNF598	0.373862786	5.74E-05	spearman			CD274
PTPN1	D20210	ATRX	0.373533681	5.83E-05	spearman			RTF1
PTPN1	D21516	SORL1	0.372127097	6.25E-05	spearman			CCNF
PTPN1	D21874	TCF7L2	0.371081176	6.58E-05	spearman			EXOSC2
PTPN1	D10527	NSUN2	0.370409442	6.80E-05	spearman			YY1
PTPN1	D21336	SMO	0.370003697	6.94E-05	spearman			ARNTL
PTPN1	D21341	KLF5	0.36768644	7.76E-05	spearman			HDGFL2
PTPN1	D21157	PDK1	0.367551192	7.81E-05	spearman			TLR2
PTPN1	D22159	SUPT4H1	0.367339302	7.89E-05	spearman			JARID1D
PTPN1	D21934	FUS	0.366771259	8.11E-05	spearman			RBM47
PTPN1	D22147	PRKAB1	0.366361005	8.27E-05	spearman			RNF187
PTPN1	D22033	FOXC1	0.365833536	8.49E-05	spearman			MLX
PTPN1	D20662	SOX2	0.36490483	8.87E-05	spearman			MORC2
PTPN1	D10482	KHDRBS1	0.364900322	8.88E-05	spearman			PHF14
PTPN1	D20406	PRMT5	0.363552346	9.47E-05	spearman			AHR
PTPN1	D21512	LGALS4	0.363232258	9.61E-05	spearman			RAF1
PTPN1	D20971	FTO	0.362736347	9.84E-05	spearman			PROM1
PTPN1	D21219	ARID2	0.362718314	9.85E-05	spearman			ZC3H11A
PTPN1	D21810	G9A	0.361920348	0.00010231	spearman			SMARCA2
PTPN1	D22336	FAM83H-AS1	0.361780591	0.00010299	spearman			ARID5B
PTPN1	D20714	KDM4A	0.361663376	0.000103564	spearman			HOXB4
PTPN1	D20114	NFIL3	0.361208039	0.000105822	spearman			UBE2B
PTPN1	D21997	REN	0.360951067	0.000107116	spearman			BCCIP
PTPN1	D21257	POLK	0.360725653	0.000108263	spearman			CAC
PTPN1	D10265	SNRPC	0.360153101	0.00011123	spearman			TRPV2
PTPN1	D20455	NKX2-5	0.35892234	0.000117863	spearman			TLE2
PTPN1	D22083	PUM1	0.358787092	0.000118614	spearman			PAF1
PTPN1	D21134	METTL3	0.356447294	0.000132332	spearman			ANOS1
PTPN1	D10146	ILF2	0.356307537	0.000133196	spearman			TREM2
PTPN1	D20068	TCF3/PBX1	0.355689902	0.000137079	spearman			FASLG
PTPN1	D10675	TRIP6	0.352804602	0.000156649	spearman			LATS1/2
PTPN1	D21081	ETS1	0.352755011	0.000157007	spearman			NFATC1
PTPN1	D10525	NPM1	0.352452956	0.000159204	spearman			SEPHS1
PTPN1	D20213	KCNQ2	0.35228615	0.000160429	spearman			PPARD
PTPN1	D22101	INTS12	0.35170909	0.000164736	spearman			TIA1
PTPN1	D10496	MAF1	0.351222195	0.000168453	spearman			USF2
PTPN1	D20607	MBD2	0.351159079	0.000168941	spearman			TAZ
PTPN1	D10638	SRSF7	0.349788562	0.000179854	spearman			P65
PTPN1	D20736	SYF2	0.349770528	0.000180002	spearman			MIR-30BCD
PTPN1	D20891	H2AZ1	0.349279126	0.000184075	spearman			CHERP
PTPN1	D20324	BRCA1	0.349261093	0.000184226	spearman			RALA
PTPN1	D10025	CCAR1	0.349076253	0.000185781	spearman			DDX54
PTPN1	D21668	BRM	0.347088101	0.000203296	spearman			RBPJ
PTPN1	D10378	CTCF	0.346925803	0.000204791	spearman			LMO1
PTPN1	D10396	DNAJC2	0.346186445	0.000211733	spearman			TSHZ1
PTPN1	D21083	HNRNPU	0.34569955	0.000216422	spearman			NELFE
PTPN1	D10684	UPF1	0.344996258	0.000223366	spearman			UGP2
PTPN1	D22206	ANILLIN	0.344897076	0.000224362	spearman			DOCK8
PTPN1	D20088	POM121	0.344811419	0.000225225	spearman			FLI1
PTPN1	D20678	DHX9	0.344689695	0.000226457	spearman			TMED9
PTPN1	D10649	SUCLG1	0.344527397	0.000228109	spearman			SCAP
PTPN1	D21441	TCF7L2	0.343535575	0.000238451	spearman			CNOT10
PTPN1	D20042	YAP1/TAFAZZIN	0.342926957	0.00024501	spearman			GATAD2A
PTPN1	D22117	NUSAP1	0.342417521	0.000250629	spearman			TRANSFERRIN
PTPN1	D20464	HES7	0.341804395	0.000257548	spearman			MFAP2
PTPN1	D22011	ESRP	0.341466274	0.000261439	spearman			CEBPB
PTPN1	D10556	PSMA1	0.341312992	0.000263221	spearman			ADSL
PTPN1	D21658	PPP1R2	0.341308484	0.000263274	spearman			STIM1
PTPN1	D22010	NFE2L2	0.341074053	0.000266021	spearman			HUWE1
PTPN1	D20655	MTA1	0.340997412	0.000266925	spearman			CELSR2
PTPN1	D20635	TYMS	0.34063675	0.000271217	spearman			ATXN1L
PTPN1	D21922	BRD4	0.340460927	0.000273332	spearman			ZIC2
PTPN1	D21549	BRDT	0.340212971	0.000276341	spearman			ZMAT3
PTPN1	D22036	IGF2BP3	0.338242852	0.000301361	spearman			OMA1
PTPN1	D20881	DDX3X	0.337972355	0.000304954	spearman			HMGA1
PTPN1	D20234	ARID2	0.337954322	0.000305195	spearman			CHD2
PTPN1	D21686	UPF1	0.336295274	0.000328135	spearman			IFI27
PTPN1	D22125	COX-2	0.335208779	0.000344008	spearman			ACP1/2
PTPN1	D20755	TLR10	0.334924757	0.000348273	spearman			RBM38
PTPN1	D10106	FUBP1	0.334068183	0.000361432	spearman			OGT
PTPN1	D21760	DHX9	0.333865311	0.000364615	spearman			E2A
PTPN1	D22396	SIRT7	0.333806703	0.000365539	spearman			SUGP2
PTPN1	D10685	UPF2	0.33244971	0.000387555	spearman			SMG7
PTPN1	D22340	EEF1AKMT4	0.332445202	0.00038763	spearman			FLNB
PTPN1	D22165	BRD4	0.33216118	0.000392391	spearman			TCF4
PTPN1	D21217	CASP8AP2	0.331417314	0.000405115	spearman			TEAD1/2/3/4
PTPN1	D21941	DIS3	0.331345181	0.000406369	spearman			APC
PTPN1	D20759	CPSF1	0.330614839	0.000419268	spearman			PAK4
PTPN1	D22308	MELK	0.330520166	0.000420968	spearman			DROSHA
PTPN1	D20573	PLAGL2	0.328919726	0.000450672	spearman			P16/P21
PTPN1	D20623	NSUN2	0.328590621	0.000457015	spearman			GIGYF2
PTPN1	D21862	JUNB	0.328563571	0.00045754	spearman			RNASE L
PTPN1	D20347	IKZF1	0.328351682	0.000461671	spearman			SP1
PTPN1	D20005	EP400	0.328297583	0.000462731	spearman			MBNL1
PTPN1	D21284	IMPDH2	0.328247992	0.000463705	spearman			PSIP1
PTPN1	D20825	ESRP2	0.328189384	0.000464858	spearman			NAF-1
PTPN1	D20474	BRCA2	0.327824213	0.000472104	spearman			UGDH
PTPN1	D21840	SRSF2	0.327431993	0.000480003	spearman			SGK1
PTPN1	D22064	HOXC6	0.326210248	0.000505391	spearman			NOTCH2NLA
PTPN1	D22094	U2AF1	0.325660238	0.000517219	spearman			PNPT1
PTPN1	D21621	BRD8	0.32415898	0.000550809	spearman			HBS1LV3
PTPN1	D20214	SCN2A	0.324010207	0.000554244	spearman			RUNX1-EVI-1
PTPN1	D10646	STAU1	0.323865942	0.000557594	spearman			ASAP2
PTPN1	D10599	SDAD1	0.323780284	0.000559592	spearman			MATR3
PTPN1	D21482	MED9	0.323735202	0.000560647	spearman			SRFBP1
PTPN1	D22386	PTPN2	0.323487246	0.000566477	spearman			RBM27
PTPN1	D10173	NIP7	0.322481899	0.000590694	spearman			ALKBH5
PTPN1	D20006	EP400	0.321855248	0.000606266	spearman			RRP6
PTPN1	D20976	KDM1A	0.321390895	0.000618046	spearman			IGF2BP2
PTPN1	D20734	SNAI2	0.321206056	0.000622794	spearman			EIF3A
PTPN1	D21929	MIR-155 (S10)	0.321066299	0.000626406	spearman			YEATS2
PTPN1	D22001	BRG1	0.320705636	0.000635815	spearman			RIOK3
PTPN1	D20657	CIT	0.320615471	0.000638188	spearman			DDX5/DDX17
PTPN1	D21223	FBL	0.320403581	0.000643796	spearman			FOXE3
PTPN1	D20271	EZH2	0.320069969	0.000652716	spearman			SERBP1
PTPN1	D10421	ESF1	0.319984311	0.000655025	spearman			KPC1
PTPN1	D10489	LARP4	0.318221573	0.000704228	spearman			TENM1
PTPN1	D21192	NR2F2	0.317071961	0.000738118	spearman			LIN28
PTPN1	D21277	CHD1	0.316729332	0.000748503	spearman			NR2C2
PTPN1	D22355	MYB	0.315904316	0.000774062	spearman			POLA1
PTPN1	D10528	NSUN4	0.315660869	0.000781755	spearman			TNFRSF1A
PTPN1	D10443	GATA2	0.315494063	0.000787066	spearman			HINFP
PTPN1	D21246	KDM3A	0.314366992	0.000823829	spearman			CELF1
PTPN1	D10370	CNOT7	0.314164119	0.000830611	spearman			C11ORF67
PTPN1	D21237	LCN2	0.313704275	0.000846172	spearman			MTAP
PTPN1	D22158	SP140	0.313181314	0.000864194	spearman			SIN3B
PTPN1	D21320	IGF2BP1	0.312744011	0.000879531	spearman			LFNG
PTPN1	D10250	SF3A1	0.31190547	0.00090964	spearman			ATP5F1C
PTPN1	D21730	BCL11A	0.310837008	0.000949369	spearman			BUD13
PTPN1	D20265	ZMYND8	0.310580036	0.000959158	spearman			PRKCI
PTPN1	D22166	BRG1	0.310169782	0.000974976	spearman			SMUG1
PTPN1	D10542	PHF6	0.309123861	0.001016387	spearman			ADA2
PTPN1	D21461	NSD2	0.309092303	0.001017661	spearman			NSUN6
PTPN1	D21022	BMPR2	0.308709099	0.001033249	spearman			CITED2
PTPN1	D10153	LARP4	0.308668524	0.001034912	spearman			ABCB6
PTPN1	D21998	GDE2	0.308132039	0.001057133	spearman			NUDT3
PTPN1	D10512	NCBP1	0.3078931	0.00106717	spearman			TAL1
PTPN1	D20773	RPS6KB2	0.307699244	0.001075376	spearman			NREP
PTPN1	D22106	CDK12	0.306567665	0.001124438	spearman			NAP1L3
PTPN1	D22342	TDP-43	0.306531599	0.001126035	spearman			MYCNOS
PTPN1	D21399	OIP5-AS1	0.306342251	0.001134451	spearman			RECQL
PTPN1	D20008	BRD4	0.305034849	0.001194151	spearman			GSK3A/GSK3B
PTPN1	D22102	INTS12	0.304561479	0.001216462	spearman			ZNF410
PTPN1	D20502	SPRR5	0.304552463	0.001216891	spearman			HOXB13
PTPN1	D22179	NRF2	0.304516397	0.001218607	spearman			DHX8
PTPN1	D22081	NKX2.2	0.304502872	0.001219251	spearman			PABPN1
PTPN1	D10705	ZC3H8	0.304223358	0.00123263	spearman			MTF2
PTPN1	D20970	KAT7	0.304128684	0.001237193	spearman			EHMT1
PTPN1	D21525	KDM3A	0.304106143	0.001238281	spearman			CASC9
PTPN1	D22383	TRIM28	0.301951184	0.001346457	spearman			NFYB
PTPN1	D20334	EZH2	0.301811428	0.001353761	spearman			ZNF347
PTPN1	D10350	BOP1	0.301716754	0.001358729	spearman			BCL2L10
PTPN1	D10483	KHSRP	0.301545439	0.001367761	spearman			ANXA2
PTPN1	D20433	XRN1	0.301347075	0.001378288	spearman			TARBP2
PTPN1	D21805	EIF4A1	0.301166743	0.001387922	spearman			ELL
PTPN1	D21786	METTL3	0.300900755	0.001402243	spearman			RNF20
PTPN1	D21977	METTL3	0.300900755	0.001402243	spearman			METAP2
PTPN1	D22318	HDAC2	0.299629419	0.001472568	spearman			KDM1B
PTPN1	D10458	HNRNPAB	0.298434725	0.001541558	spearman			TXNDC9
PTPN1	D21757	RAB7	0.29826341	0.001551688	spearman			JUND
PTPN1	D21884	SIRT6	0.298069554	0.001563223	spearman			TNRC6A
PTPN1	D21978	PARP-1	0.297889223	0.001574024	spearman			P53/RB
PTPN1	D21184	CBFA2T3	0.297803565	0.001579178	spearman			P62
PTPN1	D20637	PUM2	0.29779004	0.001579993	spearman			CHCHD10
PTPN1	D10471	HSF1	0.296771169	0.001642514	spearman			STAT2
PTPN1	D10392	DHX30	0.296762152	0.001643078	spearman			RBL2
PTPN1	D20520	NFE2L2	0.296153534	0.001681499	spearman			SP2
PTPN1	D21136	BATF3	0.295986728	0.00169217	spearman			LUC7L2
PTPN1	D22141	ZBTB33	0.295968694	0.001693328	spearman			SAFB
PTPN1	D21834	CHKA	0.295937137	0.001695355	spearman			TRA2A
PTPN1	D21393	SMARCA4	0.295671148	0.001712528	spearman			TOPBP1
PTPN1	D20108	RBM8A	0.29522032	0.001741996	spearman			HSPA5
PTPN1	D21185	MEG3	0.294580144	0.00178463	spearman			USP27X
PTPN1	D21708	CHAF1A	0.294521536	0.00178858	spearman			SF3A2
PTPN1	D10598	SBDS	0.294305139	0.001803233	spearman			ONECUT2
PTPN1	D21536	FOXM1	0.293921935	0.001829449	spearman			EIF3D
PTPN1	D10455	HNRNPA0	0.292948146	0.001897629	spearman			STAT5
PTPN1	D10709	ZNF395	0.292497318	0.001929966	spearman			ENSG00000224817
PTPN1	D21898	MYC	0.291924766	0.001971753	spearman			TNFAIP8
PTPN1	D10502	MEIS2	0.291113275	0.002032382	spearman			PDCD10
PTPN1	D21492	SF3A1	0.290987043	0.002041963	spearman			DDX6
PTPN1	D22382	CGAS	0.290315309	0.00209364	spearman			ASXL3
PTPN1	D20886	STAG2	0.290265718	0.002097501	spearman			LSG1
PTPN1	D10460	HNRNPC	0.289688658	0.002142911	spearman			TFAM
PTPN1	D21923	LIN28B	0.289373078	0.002168119	spearman			RPS3
PTPN1	D20631	RAP1GAP	0.288741919	0.002219341	spearman			GLUD1
PTPN1	D21799	GLI1	0.288507488	0.002238642	spearman			MPG
PTPN1	D10639	SRSF9	0.287641898	0.002311232	spearman			GPS2
PTPN1	D20847	DNMT1	0.286780816	0.002385545	spearman			GSPT2
PTPN1	D22061	CDK8/CDK19	0.286154165	0.002440975	spearman			MYBL1
PTPN1	D10561	PUF60	0.285392266	0.002509933	spearman			TIP60
PTPN1	D21529	PAX9	0.285365216	0.002512413	spearman			NAA15
PTPN1	D22071	LDB1	0.284972995	0.002548625	spearman			HNRNPUL1
PTPN1	D10431	FOXK2	0.284927913	0.002552817	spearman			CSTF1
PTPN1	D20095	XBP1	0.284923404	0.002553237	spearman			ATF4
PTPN1	D22054	HBS1LV1	0.283467229	0.002692057	spearman			EHF
PTPN1	D10393	DICER1	0.281411453	0.002899621	spearman			RBM15
PTPN1	D20468	MESP2	0.279094196	0.003150764	spearman			EWS-FLI1
PTPN1	D20470	MESP2	0.279094196	0.003150764	spearman			TET1
PTPN1	D21422	ZBTB7B	0.279094196	0.003150764	spearman			EFTUD2
PTPN1	D21457	TET2	0.278846241	0.003178764	spearman			MLL1
PTPN1	D20751	TFAP2C	0.277214243	0.003368695	spearman			LIX1L
PTPN1	D21938	KMT2D	0.27716916	0.003374083	spearman			PROX1
PTPN1	D20120	HNRNPH1	0.276082664	0.003506305	spearman			EIF4B
PTPN1	D20531	RUNX1	0.275780609	0.00354388	spearman			HOXA1
PTPN1	D10448	GRSF1	0.274856411	0.003661104	spearman			UBE2L3
PTPN1	D21066	LUCAT1	0.274554356	0.003700163	spearman			ARNT
PTPN1	D22215	SET1B	0.273431794	0.003848616	spearman			MLXIP
PTPN1	D10433	FTO	0.272638337	0.003956743	spearman			WWTR1
PTPN1	D22205	ANILLIN	0.271709631	0.00408675	spearman			HPRT1
PTPN1	D21102	BTF3	0.271538316	0.004111145	spearman			GSK3B
PTPN1	D21955	LRWD1	0.270546494	0.004254957	spearman			ID1
PTPN1	D21214	BCL9	0.269879268	0.004354219	spearman			UHRF1
PTPN1	D21695	XIST	0.269622296	0.004392996	spearman			ADORA1
PTPN1	D21692	WIPI-1	0.269094827	0.004473561	spearman			IL6
PTPN1	D22237	MNT	0.267683735	0.004695616	spearman			CBAP
PTPN1	D20909	USP22	0.267611603	0.004707226	spearman			RRM2
PTPN1	D21518	GLI1	0.267602586	0.00470868	spearman			HDAC1
PTPN1	D10406	EIF2S1	0.267183316	0.004776695	spearman			DDX59
PTPN1	D10565	RAE1	0.267124708	0.004786272	spearman			DAP5
PTPN1	D21713	HMGB2	0.266993968	0.004807698	spearman			ETS2
PTPN1	D21067	MIAT	0.266894786	0.00482401	spearman			OXR1
PTPN1	D21663	KDM5A	0.266277151	0.0049267	spearman			PABPC4
PTPN1	D21847	CHD8	0.265546809	0.005050642	spearman			FIP1L1
PTPN1	D21675	KI-67	0.265168114	0.005115996	spearman			SYK
PTPN1	D10374	CPSF7	0.264622612	0.005211461	spearman			ZFPM2
PTPN1	D10462	HNRNPF	0.264577529	0.005219422	spearman			DOT1L
PTPN1	D10076	EIF2B3	0.263833662	0.005352339	spearman			DGCR8
PTPN1	D21434	G3BP1	0.263536116	0.005406344	spearman			RRP9
PTPN1	D10651	SUPT6H	0.262981597	0.005508286	spearman			NANOG
PTPN1	D20019	FUBP1	0.26161108	0.005767614	spearman			ZFP90
PTPN1	D20218	TP53BP1	0.261200826	0.005847325	spearman			MED1
PTPN1	D22359	PVT1	0.260583191	0.005969177	spearman			HNRNPA2B1
PTPN1	D10540	PDCD4	0.259253248	0.006239245	spearman			NKRF
PTPN1	D22171	FOXA1	0.258049537	0.006492973	spearman			GUCY1B1
PTPN1	D10399	DPF2	0.257833139	0.006539545	spearman			ETV6
PTPN1	D20491	N6AMT1	0.257269604	0.00666222	spearman			DHX36
PTPN1	D21069	MAPKAPK5	0.257179439	0.006682036	spearman			BRIX1
PTPN1	D20783	PAX6	0.257026157	0.006715843	spearman			IDH3A
PTPN1	D20720	TEAD4	0.257008124	0.006719831	spearman			GRHL2
PTPN1	D21649	RUNX1/RUNX1T1	0.25652123	0.006828283	spearman			ASCC1
PTPN1	D21326	ASH1L	0.256223683	0.006895321	spearman			FOXK1
PTPN1	D22319	SOD1+/A272C	0.255989252	0.006948548	spearman			EIF4A2
PTPN1	D20250	SMARCC1	0.255971219	0.006952658	spearman			TINCR
PTPN1	D21670	TUT4	0.254321188	0.007337903	spearman			BOD1
PTPN1	D21357	USP7	0.254226514	0.007360569	spearman			FIS1
PTPN1	D21235	TEAD4	0.254091266	0.007393057	spearman			SIX5
PTPN1	D10059	DDX47	0.253992083	0.007416962	spearman			GDF6
PTPN1	D21768	ERRALPHA	0.253198626	0.007610675	spearman			BCL6
PTPN1	D10126	HNRNPA0	0.253180593	0.007615129	spearman			PRMT4
PTPN1	D22086	USP51	0.253058869	0.007645254	spearman			AURKA
PTPN1	D20323	BRCA1	0.252865013	0.007693449	spearman			NCOR2
PTPN1	D21447	ESR1	0.252729765	0.007727232	spearman			CDC73
PTPN1	D21394	SMARCA4	0.251873191	0.007944251	spearman			MTF1
PTPN1	D20428	NFIA	0.251837125	0.007953505	spearman			RBM34
PTPN1	D21971	LNCND	0.251530562	0.008032554	spearman			BRD2
PTPN1	D21329	RELA	0.251296131	0.00809347	spearman			STRIP1
PTPN1	D22084	PUM2	0.251201457	0.008118187	spearman			HNRNPG
PTPN1	D10354	CCAR1	0.251025634	0.008164265	spearman			ADNP
PTPN1	D10376	CSTF2	0.25064243	0.008265492	spearman			CHTOP
PTPN1	D20421	FBXO11	0.249416178	0.0085969	spearman			RC3H1/2
PTPN1	D22183	H2A.Z	0.249298962	0.008629184	spearman			DPF1
PTPN1	D21677	SKP2	0.248117792	0.008960515	spearman			LUNAR1
PTPN1	D10629	SRP68	0.248077218	0.008972093	spearman			ELAC2
PTPN1	D22267	RAD21	0.247973527	0.009001741	spearman			CCDC124
PTPN1	D21560	TP53	0.24786082	0.009034065	spearman			MYCL
PTPN1	D10558	PTBP1	0.247743605	0.009067791	spearman			XAB2
PTPN1	D21943	HRRP6	0.247666964	0.009089902	spearman			ZFP64
PTPN1	D10107	FUBP3	0.246846457	0.009329609	spearman			MUC1-C
PTPN1	D20002	ZZZ3	0.246787849	0.009346942	spearman			ADAR1
PTPN1	D21135	BATF3	0.245953817	0.00959669	spearman			SYNCRIP
PTPN1	D21203	MYBL2	0.245178393	0.009834131	spearman			SMYD3
PTPN1	D10384	DDX24	0.243898041	0.010237492	spearman			RNPM
PTPN1	D20087	LAD1	0.24363656	0.010321631	spearman			LKB1
PTPN1	D22140	ZBTB33	0.243429179	0.010388793	spearman			TSR2
PTPN1	D20833	FOXO1	0.243023434	0.010521307	spearman			PARP
PTPN1	D10358	CEBPZ	0.242807037	0.010592586	spearman			THAP1
PTPN1	D21221	ZNF213	0.242622197	0.010653804	spearman			HDGF
PTPN1	D10256	SLTM	0.242464407	0.01070631	spearman			CWC27
PTPN1	D10645	STAT6	0.242126286	0.010819585	spearman			SCAF8
PTPN1	D10332	ABCF1	0.241607834	0.010995314	spearman			AKAP-LBC
PTPN1	D20888	STAG2	0.241567259	0.011009172	spearman			RC3H1
PTPN1	D10700	XRN2	0.241332828	0.011089538	spearman			CYP2J2
PTPN1	D20495	ALKBH1	0.239930753	0.011581002	spearman			IL6R
PTPN1	D21030	HELZ	0.239538532	0.011721852	spearman			MTOR
PTPN1	D20858	OGFOD1	0.239511483	0.011731621	spearman			RBMX
PTPN1	D20286	RB1	0.239313118	0.011803476	spearman			RAB1
PTPN1	D10530	NUSAP1	0.239263527	0.0118215	spearman			RPS19
PTPN1	D21086	TRIM6	0.239200411	0.011844475	spearman			DIMT1
PTPN1	D20082	CARM1	0.238564743	0.012078044	spearman			SS18/SSX1
PTPN1	D20189	ATP7B	0.238037274	0.012274904	spearman			AGO2
PTPN1	D10279	STAU1	0.236829055	0.012736423	spearman			TCF7L1
PTPN1	D21188	LOC157273	0.236626182	0.012815384	spearman			PRMT6
PTPN1	D21374	NSD2	0.235656902	0.013198565	spearman			TFDP1
PTPN1	D20298	YAP1	0.235336814	0.013327279	spearman			NR1H4
PTPN1	D21035	C17orf49	0.235030251	0.013451579	spearman			TLE3
PTPN1	D10035	CIZ1	0.234525323	0.01365851	spearman			NUPR1
PTPN1	D20872	ANLN	0.234493765	0.013671535	spearman			CPEB4
PTPN1	D20821	STING1	0.234394583	0.01371254	spearman			METTL18
PTPN1	D22126	KDM2B	0.232924883	0.014332838	spearman			PAX7
PTPN1	D20306	STAG1	0.231374034	0.015013709	spearman			OGG1
PTPN1	D10699	XRN1	0.230048599	0.015617707	spearman			TADA2B
PTPN1	D20302	H19	0.230017041	0.015632341	spearman			SMC1A
PTPN1	D21752	H2A.Z	0.229615804	0.015819444	spearman			UTP3
PTPN1	D21164	NKX2-2	0.229146943	0.016040539	spearman			HOTAIR
PTPN1	D10474	IGF2BP1	0.22899817	0.016111251	spearman			APEX1
PTPN1	D20092	EWSR1	0.228186679	0.016501731	spearman			MARK2
PTPN1	D21646	OTUD5	0.227510437	0.016833365	spearman			SUPT16H
PTPN1	D10349	BCLAF1	0.227456337	0.016860143	spearman			HNF1B
PTPN1	D21804	EIF4A1	0.22666288	0.017257147	spearman			PRDX2
PTPN1	D21798	GLI1	0.225747699	0.017725071	spearman			THAP11
PTPN1	D20362	DNER	0.225125556	0.018049392	spearman			RNF181
PTPN1	D20074	RNF2	0.224976782	0.018127701	spearman			AKAP8
PTPN1	D21483	MED9	0.224710794	0.018268441	spearman			RFX5
PTPN1	D21782	MACROH2A1	0.224291524	0.018492201	spearman			PPP1R13L
PTPN1	D20671	BACH1	0.224214883	0.018533357	spearman			ENSG00000229970
PTPN1	D21827	PAX2	0.224043568	0.018625641	spearman			POU3F2
PTPN1	D20805	GAS41	0.223727988	0.018796675	spearman			ZNF106
PTPN1	D20048	JAK2	0.22314642	0.019115416	spearman			CBFB
PTPN1	D21562	TP53	0.222614443	0.019411047	spearman			PML
PTPN1	D21155	RASSF2	0.222316896	0.019578112	spearman			SF3B3
PTPN1	D21615	NCOA3	0.221857051	0.019838737	spearman			TEX10
PTPN1	D10357	CDC40	0.221600079	0.019985678	spearman			ZNF800
PTPN1	D21052	NIPBL	0.221252942	0.020185663	spearman			SNRNP200
PTPN1	D10426	FASTKD2	0.220671373	0.020524562	spearman			AJUBA
PTPN1	D20122	HNRNPH1	0.219850866	0.021011013	spearman			BARD1
PTPN1	D21509	PRPF19	0.219138558	0.021441317	spearman			PPARGC1B
PTPN1	D20220	HNF1A	0.218358625	0.021921128	spearman			DDX51
PTPN1	D21724	SOX9	0.217907797	0.022202655	spearman			RPS6KB1
PTPN1	D20676	PUS10	0.217055731	0.022743214	spearman			TEAD2
PTPN1	D20395	GUCY1A1	0.216393014	0.023171407	spearman			SET
PTPN1	D21771	CTNNB1	0.216212683	0.02328911	spearman			FOSL1
PTPN1	D20965	MED25	0.215604065	0.023690144	spearman			SFRP2
PTPN1	D20934	MED12	0.214675359	0.024313471	spearman			SRF
PTPN1	D21651	TERT	0.212331052	0.025949582	spearman			PHF10
PTPN1	D21580	SMAD3	0.212119163	0.026101981	spearman			GPRC5A
PTPN1	D21356	EP300	0.211952356	0.026222491	spearman			DNMT3A
PTPN1	D21717	SKIDA1	0.211330214	0.026676151	spearman			EIF2AK4
PTPN1	D20102	CNOT3	0.210825286	0.027049236	spearman			SMARCD2
PTPN1	D10615	SMAD4	0.210396999	0.027369165	spearman			RUNX3
PTPN1	D10658	TARDBP	0.21036995	0.027389478	spearman			SMN1
PTPN1	D20150	SDC1	0.210338392	0.027413194	spearman			BANCR
PTPN1	D20636	PUM1	0.210302325	0.027440318	spearman			CHD9
PTPN1	D20156	CHD4	0.210099453	0.027593321	spearman			UBL5
PTPN1	D20622	HNRNPK	0.209806414	0.027815605	spearman			SEPTIN2
PTPN1	D21238	LCN2	0.209040006	0.028404172	spearman			TBL1XR1
PTPN1	D22018	HNRNP A2/B1	0.208593687	0.028751775	spearman			FAM120A
PTPN1	D21226	RBM26	0.207791212	0.029385846	spearman			PARP2
PTPN1	D20070	TCF3/PBX1	0.207601865	0.029537175	spearman			CHCHD2
PTPN1	D20288	ETS1	0.206772341	0.030207957	spearman			GAPLINC
PTPN1	D10438	FXR2	0.206767833	0.030211637	spearman			AMBRA1
PTPN1	D22138	SETD8	0.206587501	0.03035917	spearman			SOX21
PTPN1	D20385	HDDC3	0.20624938	0.030637439	spearman			SPANXA2
PTPN1	D21836	CPSF2	0.206235855	0.030648615	spearman			YEATS4
PTPN1	D21041	TARDBP	0.204441559	0.03216216	spearman			UFM1
PTPN1	D20625	SENCR	0.203684168	0.032819744	spearman			SNW1
PTPN1	D10373	CPSF6	0.203273914	0.033180651	spearman			SLFN11
PTPN1	D20142	LYPLA1	0.203107108	0.033328347	spearman			MIR124-2HG
PTPN1	D21792	AGO1	0.203066533	0.033364357	spearman			MDM2
PTPN1	D20098	CNOT3	0.202841119	0.033565011	spearman			JARID2
PTPN1	D22045	HRRP40	0.201826756	0.034480593	spearman			COMP
PTPN1	D10610	SFPQ	0.200158692	0.036031933	spearman			PTEN
PTPN1	D21095	RPS25	0.198129965	0.037997374	spearman			FXR1
PTPN1	D10674	TRIM56	0.197124618	0.0390042	spearman			KMT2A
PTPN1	D21392	CISH	0.196506983	0.039633752	spearman			NBAS
PTPN1	D10232	RPL28	0.196470917	0.039670775	spearman			HAND2
PTPN1	D22000	P53	0.195835249	0.040328078	spearman			FOXD3
PTPN1	D20551	CHAF1B	0.195528686	0.040648315	spearman			RBFOX2
PTPN1	D10001	ZFX	0.195330322	0.040856658	spearman			GAS1
PTPN1	D20051	ZFX	0.195330322	0.040856658	spearman			ZNF335
PTPN1	D20787	NDP	0.194911052	0.041299956	spearman			PRKG1
PTPN1	D21204	PTPRN	0.194225793	0.04203313	spearman			RO60
PTPN1	D22300	IRF4	0.194162677	0.042101203	spearman			EPHA2
PTPN1	D20935	TRIM28	0.193148313	0.043207895	spearman			ITGA2
PTPN1	D20208	ASTN2	0.192417972	0.044019635	spearman			TDG
PTPN1	D20677	PUS10	0.191809354	0.044705745	spearman			IER5
PTPN1	D20907	ABCA12	0.1899835	0.046817639	spearman			DIRC3
PTPN1	D20199	RUVBL1	0.189821202	0.047009303	spearman			PCF11
PTPN1	D21694	NEDD9	0.18966792	0.047190917	spearman			ATXN2
PTPN1	D20997	STAT3	0.189068319	0.047906944	spearman			FAM122A
PTPN1	D10640	SSB	0.18906381	0.047912362	spearman			PKM2
PTPN1	D20422	FBXO11	0.188649048	0.048412955	spearman			CD83
PTPN1	D22167	BRG1	0.188202728	0.048956467	spearman			SIN3A
PTPN1	D21206	MYC	0.188103546	0.049077931	spearman			COP1
PTPN1	D10536	PARP1	0.187873624	0.049360466	spearman			MEN1
PTPN1	D22004	RORC	0.187521978	0.049795179	spearman			PRPF31
PTPN1	D20084	CARM1	0.187409271	0.049935178	spearman			ZBTB16
PTPN1	D10683	UCHL5	0.187346155	0.05001372	spearman			PHB2
PTPN1	D10178	NONO	0.187129757	0.050283781	spearman			PAP
PTPN1	D20328	SOD1	0.187039592	0.050396661	spearman			BCL7A
PTPN1	D20487	SHQ1	0.186426465	0.051169814	spearman			SENP1
PTPN1	D10652	SUPV3L1	0.186354333	0.051261414	spearman			MALT1
PTPN1	D21912	CEBPD	0.185204721	0.052739641	spearman			DCP2
PTPN1	D10597	SART1	0.18518218	0.052768973	spearman			NOL12
PTPN1	D10508	MSI2	0.184357164	0.053851823	spearman			TCF3
PTPN1	D20649	MUC1	0.184037076	0.054276839	spearman			FGF13
PTPN1	D21511	EIF4E2	0.183955927	0.054385027	spearman			BAF
PTPN1	D22162	CPT1A	0.183744038	0.054668355	spearman			RAVER1
PTPN1	D10582	RPL23A	0.183532149	0.054952896	spearman			LPA2
PTPN1	D10543	PKM	0.182860415	0.055863008	spearman			CYTOR
PTPN1	D10437	FXR2	0.182851398	0.055875308	spearman			EIF3H
PTPN1	D21249	ZFX	0.182783774	0.055967628	spearman			HNRNP A1
PTPN1	D10149	KHSRP	0.182175156	0.056804163	spearman			RREB1
PTPN1	D20948	RELA	0.181674736	0.057499642	spearman			MOF
PTPN1	D21225	ITGAV	0.181571046	0.057644619	spearman			POU5F1
PTPN1	D20768	CENPA	0.181124726	0.058272078	spearman			SF3B5
PTPN1	D20062	PTP4A1	0.180159954	0.05964753	spearman			AREG
PTPN1	D22046	FUS	0.179979623	0.059907546	spearman			LMNA
PTPN1	D20268	KDM3A	0.178956243	0.061400748	spearman			STAT5A/B
PTPN1	D10136	HNRNPL	0.177788598	0.063141415	spearman			MYO6
PTPN1	D10363	CIRBP	0.176963582	0.064395389	spearman			TRPS1
PTPN1	D20075	RNF2	0.175836512	0.066141151	spearman			FES
PTPN1	D21685	UPF1	0.174493044	0.068272125	spearman			ASCL2
PTPN1	D21742	HNRNPA1	0.173920492	0.069197048	spearman			AKAP8L
PTPN1	D20613	TARDBP	0.173884426	0.069255649	spearman			EIF2S2
PTPN1	D21078	PROCR	0.173744669	0.069483107	spearman			PITX2
PTPN1	D10494	LSM11	0.171508561	0.073205392	spearman			DOCK5
PTPN1	D20064	PTP4A1	0.171292164	0.073573991	spearman			TFIP11
PTPN1	D21643	PRRX1	0.169736807	0.076267532	spearman			KDM6A/B
PTPN1	D21666	CAGA	0.169430243	0.076807675	spearman			INTS8
PTPN1	D21038	FTO	0.169380652	0.076895339	spearman			CDYL
PTPN1	D10493	LIN28B	0.168668344	0.078163411	spearman			STAT1
PTPN1	D10635	SRSF5	0.168614244	0.078260403	spearman			PEBP1
PTPN1	D10634	SRSF4	0.168190466	0.079023512	spearman			WTAP
PTPN1	D20047	JAK2	0.168064234	0.079251972	spearman			MAFB
PTPN1	D21001	CD274	0.16728881	0.080667007	spearman			PTB
PTPN1	D10242	RTF1	0.166977738	0.081240322	spearman			MEOX1
PTPN1	D20067	TCF3/PBX1	0.166287971	0.082523218	spearman			TGFB1
PTPN1	D20962	CCNF	0.164146537	0.0866095	spearman			PRDM1
PTPN1	D10097	EXOSC2	0.163330538	0.088208344	spearman			SLC4A11
PTPN1	D21182	YY1	0.162631755	0.089596092	spearman			EIF6
PTPN1	D21010	ARNTL	0.162140352	0.090582332	spearman			NUP35
PTPN1	D21322	YAP1	0.162095269	0.090673242	spearman			CACTIN
PTPN1	D10386	DDX39B	0.161793214	0.091284209	spearman			CAPER
PTPN1	D22309	MELK	0.160936641	0.093034561	spearman			TNRC6C
PTPN1	D20478	HDGFL2	0.160738276	0.093443669	spearman			ZNF281
PTPN1	D20756	TLR2	0.160111625	0.094745435	spearman			TLK2
PTPN1	D22148	JARID1D	0.159791537	0.095415871	spearman			RNF113A
PTPN1	D20818	MITF	0.158984555	0.09712276	spearman			RBM25
PTPN1	D21924	EZH2	0.15855176	0.098048052	spearman			TET1/2/3
PTPN1	D22012	RBM47	0.158186589	0.098834157	spearman			METAP1
PTPN1	D10228	RNF187	0.157830435	0.099605622	spearman			LIN54
PTPN1	D20099	CNOT3	0.157519363	0.100283301	spearman			HSPD1
PTPN1	D20959	TRIM28	0.157298457	0.100766748	spearman			SF3A3
PTPN1	D20729	MLX	0.157230833	0.100915108	spearman			MIR222HG
PTPN1	D10165	MORC2	0.157118126	0.101162755	spearman			RBBP8
PTPN1	D21302	BRD9	0.156148845	0.103312274	spearman			WHSC1
PTPN1	D20895	PHF14	0.155603343	0.104537653	spearman			ARID1B
PTPN1	D10388	DDX47	0.154868493	0.106206327	spearman			CHD7
PTPN1	D10548	PPIL4	0.154778328	0.106412498	spearman			KLF3
PTPN1	D21103	LARP4	0.154534881	0.106970724	spearman			RUVBL2
PTPN1	D21777	AHR	0.154476273	0.107105453	spearman			PRAM1
PTPN1	D20178	RAF1	0.154286925	0.107541637	spearman			CSTF2TAU
PTPN1	D21299	IGF2BP1	0.153754948	0.108774531	spearman			KMT5C
PTPN1	D20757	ARNTL	0.153534042	0.109289723	spearman			DTX3L
PTPN1	D20871	ANLN	0.152889358	0.110804125	spearman			DELE1
PTPN1	D21015	PROM1	0.152627877	0.111422995	spearman			SNTA1
PTPN1	D21476	DDX3X	0.152366397	0.112044551	spearman			PAPOLA
PTPN1	D22368	SRSF3	0.152059834	0.112776702	spearman			CALR
PTPN1	D10324	ZC3H11A	0.152005735	0.11290629	spearman			RPL5
PTPN1	D20246	SMARCA2	0.151969668	0.112992747	spearman			HOPX
PTPN1	D10473	IGF2BP1	0.15010324	0.117537478	spearman			SUV39H1
PTPN1	D22350	ARID5B	0.148953628	0.12040638	spearman			ETV4
PTPN1	D20905	PXN	0.148552391	0.121420309	spearman			ICE1
PTPN1	D10469	HOXB4	0.147619176	0.123804007	spearman			AKAP12
PTPN1	D21565	TP53	0.147601143	0.123850421	spearman			CWC22
PTPN1	D21378	UBE2B	0.147317122	0.124583207	spearman			AARS1
PTPN1	D10019	BCCIP	0.147281055	0.124676498	spearman			PPFIA1
PTPN1	D22143	CAC	0.146676946	0.126247108	spearman			RNF219
PTPN1	D20903	TRPV2	0.146528172	0.126636222	spearman			SLIT2
PTPN1	D10670	TLE2	0.146460548	0.126813396	spearman			UBR5
PTPN1	D20732	AR	0.146438007	0.126872496	spearman			KCNK1
PTPN1	D21107	KDM1A	0.145788814	0.128583669	spearman			U2SURP
PTPN1	D21871	CTCF	0.145653566	0.128942379	spearman			LSM7
PTPN1	D20096	XBP1	0.145468726	0.129433855	spearman			PU1
PTPN1	D22358	PAF1	0.145207246	0.130131563	spearman			ADIPOR2
PTPN1	D10038	CNOT7	0.144932241	0.13086846	spearman			VTRNA1-3
PTPN1	D20207	ANOS1	0.143678938	0.134267248	spearman			RECQL4
PTPN1	D21241	E4F1	0.143295734	0.135319767	spearman			SNRPB
PTPN1	D20850	YAP1	0.143110895	0.135829694	spearman			SATB1
PTPN1	D21517	TREM2	0.141361681	0.140728027	spearman			EIF2AK3
PTPN1	D21466	AQR	0.141140776	0.141356035	spearman			MIR100HG
PTPN1	D22066	RAD21	0.140771097	0.142411735	spearman			U2AF2
PTPN1	D10479	ILF2	0.140130921	0.144254	spearman			YWHAG
PTPN1	D20486	SHQ1	0.140040755	0.144514914	spearman			GCG
PTPN1	D21494	SF3A1	0.139941573	0.144802332	spearman			MCM2
PTPN1	D20946	IRF4	0.139684601	0.145549014	spearman			RBFOX/RNPM
PTPN1	D20023	FASLG	0.139454678	0.146219558	spearman			SREBP1
PTPN1	D21003	LATS1/2	0.138859585	0.147965907	spearman			MARCKS
PTPN1	D21032	TPR	0.137764073	0.151221795	spearman			ELL2
PTPN1	D21402	DNMT1	0.137637841	0.15160039	spearman			EZH1
PTPN1	D10516	NFATC1	0.137610791	0.151681611	spearman			HNRNPA3
PTPN1	D20094	SEPHS1	0.137177996	0.15298558	spearman			MYT1
PTPN1	D20060	SIRT6	0.137096847	0.153231007	spearman			HHEX
PTPN1	D20372	HNRNPM	0.136790284	0.154160843	spearman			SASH1
PTPN1	D22266	PPARD	0.136691102	0.154462576	spearman			ATF2SV5
PTPN1	D10668	TIA1	0.136555853	0.154874742	spearman			ATR
PTPN1	D10686	USF2	0.134545159	0.161099783	spearman			SF3B4
PTPN1	D21639	PRDM15	0.134342287	0.161738074	spearman			WBP11
PTPN1	D22188	DHX9	0.133747194	0.163621252	spearman			ZC3HAV1
PTPN1	D21962	TAZ	0.13333694	0.16492896	spearman			PHF20
PTPN1	D21994	P65	0.133161117	0.165491776	spearman			STRN3
PTPN1	D21189	E2F1	0.132687747	0.16701413	spearman			CNOT8
PTPN1	D22091	MIR-30BCD	0.131993472	0.169265651	spearman			ZBTB10
PTPN1	D20200	CHERP	0.131970931	0.169339126	spearman			XRCC5
PTPN1	D20841	METTL3	0.131862732	0.169692138	spearman			EED
PTPN1	D10367	CKAP4	0.131641826	0.170414559	spearman			ROBO1
PTPN1	D10397	DNAJC21	0.130672545	0.173611236	spearman			TBX3
PTPN1	D20749	RALA	0.130537297	0.174060774	spearman			TAPR1
PTPN1	D22250	DDX54	0.130447131	0.174360941	spearman			NSUN5
PTPN1	D20058	RBPJ	0.13042459	0.174436042	spearman			IKZF5
PTPN1	D20107	RBM8A	0.130009828	0.17582216	spearman			SREBP2
PTPN1	D20141	UPF1	0.129595066	0.177216361	spearman			EFEMP1
PTPN1	D20346	IKZF1	0.12942826	0.177779356	spearman			PHF2
PTPN1	D20916	TP53	0.128283156	0.181679722	spearman			NUDT21
PTPN1	D21584	KDM5A	0.128229057	0.181865528	spearman			CHROME
PTPN1	D21582	RPS6KA5	0.127764704	0.18346608	spearman			RBM22
PTPN1	D21430	BAHCC1	0.12722371	0.18534375	spearman			IGFBP5
PTPN1	D20866	FURIN	0.125826143	0.190259186	spearman			ARID3A
PTPN1	D22354	LMO1	0.125722452	0.190627616	spearman			MECP2
PTPN1	D20116	TSHZ1	0.125704419	0.190691744	spearman			MYRF
PTPN1	D22063	DLX1	0.12546548	0.191542914	spearman			SKIV2L
PTPN1	D10515	NELFE	0.125204	0.192477538	spearman			HECTD1
PTPN1	D20172	NNT	0.12376135	0.197693548	spearman			AGGF1
PTPN1	D10379	CXXC1	0.123274455	0.199476761	spearman			JDP2
PTPN1	D21050	UGP2	0.123112157	0.200073732	spearman			LIMK1
PTPN1	D20024	DOCK8	0.122616246	0.201905779	spearman			KLF15
PTPN1	D20093	FLI1	0.122034678	0.204069595	spearman			MIR-200C
PTPN1	D10432	FOXM1	0.12184533	0.204777671	spearman			TCF21
PTPN1	D21826	TMED9	0.120984248	0.208019953	spearman			BCL7B
PTPN1	D21353	SCAP	0.119947343	0.211972777	spearman			GRIN2B
PTPN1	D10368	CNOT10	0.119582172	0.21337752	spearman			METTL1
PTPN1	D10563	PUM2	0.119203477	0.214841275	spearman			USP11
PTPN1	D20861	GATAD2A	0.118743632	0.216628267	spearman			KMT5A
PTPN1	D10377	CTBP1	0.118455102	0.217754888	spearman			APTX
PTPN1	D21222	EZH2	0.118004274	0.219523538	spearman			TCF19
PTPN1	D21972	P120 CATENIN	0.117832959	0.220198284	spearman			ATF6
PTPN1	D21612	TRANSFERRIN	0.11759402	0.221141824	spearman			AP3B1
PTPN1	D20316	PRMT5	0.117499346	0.221516469	spearman			SOCS3
PTPN1	D10488	KRR1	0.116769005	0.224421666	spearman			HEB
PTPN1	D20945	IRF4	0.116475966	0.225594846	spearman			MEP50
PTPN1	D20397	MFAP2	0.116444408	0.225721445	spearman			SUGP1
PTPN1	D20640	CEBPB	0.116209978	0.226663465	spearman			SRRT
PTPN1	D21187	LOC157273	0.115745625	0.228537542	spearman			ESR2
PTPN1	D20329	SOD1	0.115042333	0.231396624	spearman			PCBP1
PTPN1	D10180	NSUN4	0.114871018	0.232096845	spearman			FBXW7
PTPN1	D21044	ADSL	0.114623063	0.233112947	spearman			ASXL1
PTPN1	D10348	BCCIP	0.113861163	0.236254602	spearman			ZNF384
PTPN1	D20272	STIM1	0.113802555	0.236497485	spearman			MIEN1
PTPN1	D21819	HUWE1	0.11224269	0.24302596	spearman			PRDM11
PTPN1	D20436	KLF6	0.112157032	0.243388043	spearman			SON
PTPN1	D21258	RB1	0.112148016	0.243426178	spearman			ARID4B
PTPN1	D20424	CELSR2	0.112039817	0.243884129	spearman			EXOSC10
PTPN1	D21129	ATXN1L	0.10956477	0.25452296	spearman			MIR-378a
PTPN1	D20776	ZIC2	0.108645081	0.25855612	spearman			SOX6
PTPN1	D21405	ZMAT3	0.108572949	0.258874283	spearman			ZFP36L2
PTPN1	D21013	OMA1	0.108478275	0.259292278	spearman			NCBP2
PTPN1	D20836	HMGA1	0.108302452	0.260069776	spearman			CFIM25
PTPN1	D21292	CHD2	0.107820065	0.262211078	spearman			AUH
PTPN1	D21776	SENCR	0.105556908	0.272417288	spearman			TCAB1
PTPN1	D20338	IFI27	0.104488445	0.277327691	spearman			POU2AF1
PTPN1	D21933	ACP1/2	0.104420821	0.277640464	spearman			DDX52
PTPN1	D22170	FOXA1	0.104384755	0.277807373	spearman			COX4I1
PTPN1	D22238	RBM38	0.104362213	0.277911726	spearman			GFER
PTPN1	D20390	OGT	0.104303606	0.278183165	spearman			BBOX1
PTPN1	D22351	E2A	0.103144977	0.283585844	spearman			CNBP
PTPN1	D10650	SUGP2	0.101445355	0.291637168	spearman			CD95L
PTPN1	D22208	SMG7	0.100385909	0.296731807	spearman			SNHG5
PTPN1	D10297	TRIM56	0.099294905	0.302039185	spearman			BUB3
PTPN1	D21004	FLNB	0.098609646	0.305404398	spearman			PSMD13
PTPN1	D21165	TCF4	0.097816188	0.309331479	spearman			KLF7
PTPN1	D10429	FKBP4	0.097798155	0.309421112	spearman			SKA3
PTPN1	D20442	H3-3A	0.097721514	0.309802239	spearman			PAF
PTPN1	D22209	UPF1	0.097315769	0.311825062	spearman			HELLS
PTPN1	D21701	TMEFF2	0.097257161	0.312117956	spearman			LARS1
PTPN1	D21186	CREBBP	0.096783792	0.314490185	spearman			TFE3
PTPN1	D21449	UPF1	0.096360013	0.316623785	spearman			SMNDC1
PTPN1	D21838	TEAD1/2/3/4	0.096328455	0.316783044	spearman			SRC-1
PTPN1	D20894	APC	0.096188699	0.317488956	spearman			DRAIC
PTPN1	D20342	PAK4	0.095900169	0.318949537	spearman			VTRNA1-1
PTPN1	D10400	DROSHA	0.095241959	0.322297692	spearman			UBTF
PTPN1	D20709	TMED9	0.094885805	0.324118759	spearman			N4BP3
PTPN1	D21980	P16/P21	0.094570226	0.325737872	spearman			ABCE1
PTPN1	D20198	RUVBL1	0.09406079	0.328362507	spearman			ZNF622
PTPN1	D21160	NFE2L2	0.094015707	0.328595425	spearman			C9
PTPN1	D20293	BAP1	0.093582912	0.330836811	spearman			TRA2B
PTPN1	D21513	GIGYF2	0.093177166	0.332946946	spearman			SRSF1
PTPN1	D22015	RNASE L	0.092555024	0.336199087	spearman			PRPF3
PTPN1	D10625	SP1	0.091355821	0.342524359	spearman			UCA1
PTPN1	D21380	MBNL1	0.09093655	0.344753411	spearman			PKNOX1
PTPN1	D22121	NUSAP1	0.090778761	0.345594659	spearman			PTPN6
PTPN1	D21939	KRAS	0.089750872	0.351106321	spearman			ZRANB1
PTPN1	D10555	PSIP1	0.08904758	0.354908927	spearman			BACH2
PTPN1	D21886	NAF-1	0.087938543	0.360957201	spearman			EIF5A
PTPN1	D20831	FOXO1	0.087934035	0.360981917	spearman			AURKB
PTPN1	D22146	PRKAB1	0.086942213	0.366444832	spearman			HPS1
PTPN1	D20515	UGDH	0.086888113	0.366744264	spearman			TP73
PTPN1	D10447	GPKOW	0.086180313	0.370675678	spearman			MRTFA
PTPN1	D20388	OGT	0.08616228	0.370776177	spearman			BMAL1
PTPN1	D21300	IGF2BP1	0.086148755	0.370851563	spearman			MAP4K4
PTPN1	D20855	SGK1	0.085729485	0.373193161	spearman			CCT4
PTPN1	D20307	NOTCH2NLA	0.085639319	0.373697907	spearman			TBP
PTPN1	D10544	PNPT1	0.084002813	0.382931307	spearman			SUB1
PTPN1	D10387	DDX3X	0.083908139	0.383469655	spearman			RB
PTPN1	D22055	HBS1LV3	0.08379994	0.384085468	spearman			ELF3
PTPN1	D20022	FASLG	0.083700758	0.384650487	spearman			CSTF2T
PTPN1	D20777	ZIC2	0.08285771	0.389473359	spearman			PER2
PTPN1	D20167	ARID1A	0.08164949	0.396448183	spearman			CSE1L
PTPN1	D20505	ATF7IP	0.080621602	0.402440111	spearman			KIF20A
PTPN1	D22231	RUNX1-EVI-1	0.080544961	0.402889012	spearman			RACK1
PTPN1	D22114	AR	0.080450287	0.403443945	spearman			LPHN2
PTPN1	D20091	POM121	0.080441271	0.40349682	spearman			SNAI1
PTPN1	D21376	ASAP2	0.079611747	0.40837874	spearman			USP28
PTPN1	D10500	MATR3	0.079066245	0.411607952	spearman			HOXB9
PTPN1	D10628	SRFBP1	0.077830976	0.418975363	spearman			TBXT
PTPN1	D21289	IMPDH1	0.076843662	0.424918532	spearman			MAP3K21
PTPN1	D10223	RBM27	0.076658822	0.426036552	spearman			SKI
PTPN1	D22057	ALKBH5	0.076189961	0.428880083	spearman			HDAC7
PTPN1	D20547	HNRNPH1	0.075748149	0.431569495	spearman			ADGRE5
PTPN1	D21960	RRP6	0.075707575	0.431816964	spearman			KDM6A/KDM6B
PTPN1	D21065	LUCAT1	0.075703067	0.431844466	spearman			SKI8
PTPN1	D22003	RORC	0.075306338	0.43426852	spearman			PRMT9
PTPN1	D20349	IKZF3	0.074328041	0.440279026	spearman			CDK8
PTPN1	D21379	BCL11A	0.074147709	0.441392066	spearman			ZNF143
PTPN1	D20284	IGF2BP2	0.073985411	0.44239516	spearman			DDX55
PTPN1	D10408	EIF3A	0.073931312	0.442729809	spearman			SFMBT1
PTPN1	D22285	YEATS2	0.073917787	0.442813494	spearman			ESRRA
PTPN1	D20076	RIOK3	0.073845654	0.443259964	spearman			CCNK
PTPN1	D21993	P65	0.073430893	0.44583208	spearman			RPL18
PTPN1	D22381	DDX5/DDX17	0.071753812	0.456317425	spearman			SRP55
PTPN1	D21275	CDK7	0.071596022	0.457310936	spearman			NR2E3
PTPN1	D21808	LSD1	0.071334542	0.45895996	spearman			USP34
PTPN1	D22131	METTL14	0.071041503	0.460811902	spearman			ENG
PTPN1	D22022	FOXE3	0.070509526	0.46418439	spearman			SHARP1
PTPN1	D10248	SERBP1	0.069936974	0.467829188	spearman			GSK3
PTPN1	D21640	FOXA1	0.069882875	0.468174385	spearman			UFSP2
PTPN1	D10701	YBX3	0.069414014	0.471171911	spearman			STAUFEN
PTPN1	D22067	KPC1	0.068778346	0.475252479	spearman			ATXN7L3
PTPN1	D20215	TENM1	0.068746788	0.475455558	spearman			H19X
PTPN1	D21122	ARID1A	0.067962347	0.480518559	spearman			PPARGC1A
PTPN1	D21921	LIN28	0.067516027	0.48341211	spearman			AGO3
PTPN1	D21100	STAT3	0.067434878	0.48393921	spearman			BCOR
PTPN1	D10526	NR2C2	0.066925442	0.487255239	spearman			PARN
PTPN1	D21951	POLA1	0.066411498	0.490612833	spearman			CNOT1
PTPN1	D20943	TNFRSF1A	0.066397973	0.490701356	spearman			GDF11
PTPN1	D21181	YY1	0.065897554	0.493982651	spearman			PEG10
PTPN1	D10452	HINFP	0.065708206	0.495227234	spearman			COPS2
PTPN1	D10359	CELF1	0.063192585	0.511917916	spearman			TRAF3IP2
PTPN1	D21967	NSD2	0.062804873	0.514515808	spearman			MEPCE
PTPN1	D20290	EP300	0.062710199	0.515151201	spearman			TIAM1
PTPN1	D10520	NIP7	0.062241337	0.518303825	spearman			ANXA4
PTPN1	D22229	SMN	0.062033956	0.519701385	spearman			HUR
PTPN1	D22293	C11ORF67	0.060794179	0.528096163	spearman			LEDGF/P75
PTPN1	D20580	E2F1	0.060537207	0.529844656	spearman			CNOT2
PTPN1	D20211	CHD8	0.060379417	0.530919728	spearman			HOXB-AS3
PTPN1	D20744	MTAP	0.058057652	0.546863737	spearman			NEAT1
PTPN1	D20001	ZZZ3	0.057557233	0.550330575	spearman			GATA6-AS1
PTPN1	D10461	HNRNPF	0.05604245	0.560889364	spearman			UBE2I
PTPN1	D20429	DDX5	0.055672771	0.563480812	spearman			SLIRP
PTPN1	D20652	SIN3B	0.054523159	0.571575746	spearman			OTUD6B
PTPN1	D20466	LFNG	0.053770276	0.576906513	spearman			TRIM8
PTPN1	D20514	UGDH	0.052444841	0.586346943	spearman			B4GALNT1
PTPN1	D21240	ALKBH5	0.052088687	0.588895643	spearman			PGR
PTPN1	D10016	ATP5F1C	0.051416953	0.593716356	spearman			SPINDOC
PTPN1	D10022	BUD13	0.049699298	0.606123371	spearman			PNN
PTPN1	D10661	TBRG4	0.04961364	0.606745078	spearman			SET7
PTPN1	D21168	PRKCI	0.049280027	0.609169133	spearman			KDM6B
PTPN1	D21252	SMUG1	0.04919437	0.60979221	spearman			GALNT14
PTPN1	D20472	MESP2	0.048657885	0.613700974	spearman			PDPN
PTPN1	D21400	ADA2	0.048563211	0.614391885	spearman			ACTB
PTPN1	D21554	NSUN6	0.048522636	0.614688093	spearman			ASCL1
PTPN1	D22257	IRAK4	0.048504603	0.614819761	spearman			GALNT3
PTPN1	D22068	KPC1	0.048017709	0.618379412	spearman			LCLAT1
PTPN1	D10364	CITED2	0.04785541	0.619567933	spearman			RAM
PTPN1	D21727	ABCB6	0.047345975	0.623304929	spearman			TIE2
PTPN1	D20832	FOXO1	0.047143102	0.624795787	spearman			PAN2
PTPN1	D22390	PTPN2	0.046408252	0.630208658	spearman			RPS5
PTPN1	D10285	SUPT6H	0.046354153	0.630607931	spearman			DPPA5
PTPN1	D21623	CTBP1	0.044366	0.645354193	spearman			FEN1
PTPN1	D22008	NUDT3	0.044302884	0.645824627	spearman			HNF1
PTPN1	D21630	RNF2	0.044113537	0.647236768	spearman			GTF2B
PTPN1	D10219	RBM17	0.043171306	0.654282402	spearman			DEANR1
PTPN1	D10238	RPS25	0.042801627	0.657055079	spearman			WINTRLINC1
PTPN1	D22357	TAL1	0.042553671	0.658917415	spearman			LARP7
PTPN1	D10550	PPP1R8	0.042328257	0.660612261	spearman			GPX1
PTPN1	D20519	NFE2L2	0.042179484	0.6617318	spearman			KLF11
PTPN1	D20982	YTHDF2	0.041494225	0.666898069	spearman			PLAGL1
PTPN1	D10365	CIZ1	0.041223728	0.668941698	spearman			MOCS2
PTPN1	D21153	NREP	0.041196678	0.669146194	spearman			MCRS1
PTPN1	D20148	NAP1L3	0.040944215	0.671055991	spearman			ZC3H18
PTPN1	D20793	GATA3	0.039988459	0.678304844	spearman			AATF
PTPN1	D20827	DDX39B	0.03988026	0.679127337	spearman			CCAR2
PTPN1	D20722	SUPT6H	0.039690912	0.680567606	spearman			MLKL
PTPN1	D20303	ARID1A	0.039474515	0.682215036	spearman			HNRNPDL
PTPN1	D22144	CAC	0.039379841	0.682936256	spearman			PRPF38A
PTPN1	D10435	FUS	0.039361808	0.683073664	spearman			ZEB2
PTPN1	D21660	MYCNOS	0.038775731	0.687545031	spearman			LINC00473
PTPN1	D10576	RECQL	0.038212196	0.691854609	spearman			ACO1
PTPN1	D20292	GSK3A/GSK3B	0.038072439	0.692924915	spearman			GTF2F1
PTPN1	D20733	SNAI2	0.037635136	0.696277836	spearman
PTPN1	D21276	CDK7	0.037400705	0.698077696	spearman
PTPN1	D21456	GATA3	0.037026518	0.700954018	spearman
PTPN1	D20680	IRF2BP2	0.036728971	0.703244236	spearman
PTPN1	D20980	FTO	0.036607248	0.704181911	spearman
PTPN1	D10366	CKAP4	0.035516243	0.712605911	spearman
PTPN1	D20282	IGF2BP3	0.035227713	0.714839588	spearman
PTPN1	D21547	ZNF410	0.035187139	0.715153893	spearman
PTPN1	D10507	MORC2	0.034641637	0.719384149	spearman
PTPN1	D10214	QKI	0.033938345	0.724850548	spearman
PTPN1	D20932	HOXB13	0.032401021	0.736847461	spearman
PTPN1	D21477	DHX8	0.032080933	0.739353438	spearman
PTPN1	D21443	TCF7L2	0.031138702	0.746745953	spearman
PTPN1	D10584	RPLP0	0.030223521	0.753948314	spearman
PTPN1	D10534	PABPN1	0.030209996	0.754054913	spearman
PTPN1	D10575	RCC2	0.029290306	0.761314386	spearman
PTPN1	D22371	MTF2	0.028514882	0.767451287	spearman
PTPN1	D20123	HNRNPH1	0.028330042	0.768916293	spearman
PTPN1	D21602	EHMT1	0.02812717	0.770525164	spearman
PTPN1	D21806	EIF4A1	0.027378795	0.776468484	spearman
PTPN1	D20723	CASC9	0.027144364	0.778332922	spearman
PTPN1	D21287	FOXK2	0.024804566	0.797008786	spearman
PTPN1	D22283	HSF1	0.024344721	0.800693066	spearman
PTPN1	D10519	NFYB	0.021639752	0.822451335	spearman
PTPN1	D10524	NONO	0.021621719	0.822596863	spearman
PTPN1	D21744	HNRNPF	0.021527045	0.823360982	spearman
PTPN1	D21659	ZNF347	0.021157366	0.826346259	spearman
PTPN1	D21704	BCL2L10	0.020999576	0.827621219	spearman
PTPN1	D20273	HNRNPL	0.020756129	0.829589178	spearman
PTPN1	D21999	LATS1/2	0.020733588	0.82977145	spearman
PTPN1	D10012	ANXA2	0.020431533	0.832214763	spearman
PTPN1	D21687	MITF	0.020395466	0.832506609	spearman
PTPN1	D20063	PTP4A1	0.01875896	0.845772481	spearman
PTPN1	D22374	METTL3	0.018740927	0.845918909	spearman
PTPN1	D20863	TARBP2	0.018335182	0.849214917	spearman
PTPN1	D21573	ELL	0.018105259	0.851083813	spearman
PTPN1	D20617	RNF20	0.01642367	0.864776844	spearman
PTPN1	D10503	METAP2	0.015999892	0.868234126	spearman
PTPN1	D20541	FOXA1	0.015467915	0.872577631	spearman
PTPN1	D20430	HNRNPA1	0.015404799	0.873093217	spearman
PTPN1	D10317	XRCC6	0.015210943	0.874677131	spearman
PTPN1	D21408	OGT	0.014809705	0.877957032	spearman
PTPN1	D10633	SRSF4	0.014760114	0.878362557	spearman
PTPN1	D21854	MITF	0.014074856	0.883969361	spearman
PTPN1	D22118	NUSAP1	0.013935099	0.885113567	spearman
PTPN1	D20730	KDM1B	0.013245332	0.890764194	spearman
PTPN1	D20358	TXNDC9	0.013150658	0.891540204	spearman
PTPN1	D20994	PRMT1	0.01283057	0.894164611	spearman
PTPN1	D20129	PAX2	0.012564581	0.896346327	spearman
PTPN1	D20450	SUPT4H1	0.012077687	0.900341967	spearman
PTPN1	D10481	JUND	0.011717024	0.903303313	spearman
PTPN1	D21673	TNRC6A	0.01065307	0.912046862	spearman
PTPN1	D21991	P53/RB	0.009850596	0.918648583	spearman
PTPN1	D21128	CHUK	0.009593623	0.920763809	spearman
PTPN1	D22394	P62	0.009399767	0.922359872	spearman
PTPN1	D22289	SPIN1	0.008994022	0.92570146	spearman
PTPN1	D20978	CHCHD10	0.008985005	0.925775733	spearman
PTPN1	D20309	STAT2	0.007262842	0.939972721	spearman
PTPN1	D10630	SRPK2	0.006757914	0.944138958	spearman
PTPN1	D20807	RBL2	0.006370202	0.947339062	spearman
PTPN1	D21683	ZBP1	0.006135771	0.949274419	spearman
PTPN1	D22251	DDX54	0.005743551	0.952513073	spearman
PTPN1	D21728	ABCB6	0.005581253	0.953853435	spearman
PTPN1	D10626	SP2	0.003448836	0.971474854	spearman
PTPN1	D10492	LDB1	0.003178339	0.973711288	spearman
PTPN1	D21481	LUC7L2	0.002916858	0.975873368	spearman
PTPN1	D20691	BRD9	0.001203711	0.990042328	spearman
PTPN1	D10595	SAFB	0.000987314	0.991832403	spearman
PTPN1	D10671	TRA2A	9.92E-05	0.999179497	spearman
PTPN1	D10478	ILF2	-4.51E-06	0.999962704	spearman
PTPN1	D20611	TOPBP1	-0.000162298	0.998657359	spearman
PTPN1	D20439	HSPA5	-0.000374187	0.996904472	spearman
PTPN1	D22085	USP27X	-0.000698784	0.994219231	spearman
PTPN1	D20828	SF3A2	-0.001239777	0.989743986	spearman
PTPN1	D20152	ONECUT2	-0.001302893	0.989221893	spearman
PTPN1	D22352	GATA3	-0.001622981	0.986574206	spearman
PTPN1	D10409	EIF3D	-0.002457014	0.979676061	spearman
PTPN1	D10497	MAGOH	-0.002457014	0.979676061	spearman
PTPN1	D20083	CARM1	-0.002961941	0.975500583	spearman
PTPN1	D21074	STAT5	-0.004598447	0.961972687	spearman
PTPN1	D20797	PIWIL1	-0.004886977	0.959588613	spearman
PTPN1	D21617	ENSG00000224817	-0.005040259	0.958322217	spearman
PTPN1	D21101	STAT3	-0.005396413	0.955380115	spearman
PTPN1	D22059	FTO	-0.006149296	0.949162755	spearman
PTPN1	D10693	WRN	-0.006527992	0.94603659	spearman
PTPN1	D21681	ZBP1	-0.007276367	0.939861147	spearman
PTPN1	D21530	TNFAIP8	-0.007316941	0.939526433	spearman
PTPN1	D20132	DHX9	-0.008484586	0.929898834	spearman
PTPN1	D10404	EIF2AK1	-0.010851434	0.91041588	spearman
PTPN1	D21064	PDCD10	-0.010937091	0.909711708	spearman
PTPN1	D20101	CNOT3	-0.011708008	0.903377364	spearman
PTPN1	D10385	DDX27	-0.011825223	0.902414768	spearman
PTPN1	D20679	NPM1	-0.012379742	0.897862891	spearman
PTPN1	D20817	MITF	-0.01298836	0.892870745	spearman
PTPN1	D22236	YAP	-0.013231807	0.890875046	spearman
PTPN1	D20590	SCAF4	-0.013376072	0.889692731	spearman
PTPN1	D10391	DDX6	-0.014444535	0.880943908	spearman
PTPN1	D21243	ASXL3	-0.015156843	0.875119242	spearman
PTPN1	D21224	ITGAV	-0.015508489	0.872246212	spearman
PTPN1	D22316	HDAC2	-0.015549064	0.871914815	spearman
PTPN1	D20779	LSG1	-0.016148665	0.867020113	spearman
PTPN1	D22219	TFAM	-0.018290099	0.849581302	spearman
PTPN1	D21117	USP22	-0.018691336	0.846321613	spearman
PTPN1	D10430	FMR1	-0.019092573	0.843064515	spearman
PTPN1	D21124	POLR1D	-0.019985213	0.835827952	spearman
PTPN1	D20171	NNT	-0.020048329	0.835316787	spearman
PTPN1	D20333	MYC	-0.020120461	0.834732682	spearman
PTPN1	D20069	TCF3/PBX1	-0.022153696	0.818306348	spearman
PTPN1	D10590	RPS3	-0.022185254	0.818051993	spearman
PTPN1	D21208	POLR2A	-0.023109452	0.810611509	spearman
PTPN1	D10574	RBM39	-0.023672987	0.80608285	spearman
PTPN1	D20453	SMUG1	-0.024132832	0.802392202	spearman
PTPN1	D20586	GLUD1	-0.02413734	0.802356041	spearman
PTPN1	D21723	GLUD1	-0.02413734	0.802356041	spearman
PTPN1	D21868	MBD2	-0.02442587	0.800042578	spearman
PTPN1	D20813	MPG	-0.0247144	0.797730845	spearman
PTPN1	D21656	GPS2	-0.024858665	0.796575632	spearman
PTPN1	D10450	GSPT2	-0.025719747	0.789689676	spearman
PTPN1	D20113	MYBL1	-0.02652673	0.783251002	spearman
PTPN1	D20538	CEBPA	-0.027761999	0.773423582	spearman
PTPN1	D20451	SUPT4H1	-0.028221844	0.769774236	spearman
PTPN1	D21676	SKP2	-0.028302993	0.769130752	spearman
PTPN1	D21928	DISC1	-0.02896571	0.763881545	spearman
PTPN1	D21902	TIP60	-0.029980073	0.755867801	spearman
PTPN1	D21281	KHSRP	-0.030322703	0.753166729	spearman
PTPN1	D10168	NAA15	-0.030340736	0.75302465	spearman
PTPN1	D10468	HNRNPUL1	-0.030385819	0.752669487	spearman
PTPN1	D10042	CSTF1	-0.0305391	0.751462321	spearman
PTPN1	D20223	ATF4	-0.031395674	0.7447275	spearman
PTPN1	D22191	EHF	-0.032486678	0.736177314	spearman
PTPN1	D20525	YBX1	-0.032694059	0.734555673	spearman
PTPN1	D20331	SOD1	-0.032951031	0.732547867	spearman
PTPN1	D21218	YAP1	-0.033839163	0.725622572	spearman
PTPN1	D21488	RBM15	-0.034019494	0.724219098	spearman
PTPN1	D10476	IGF2BP3	-0.034109659	0.723517703	spearman
PTPN1	D22291	EWS-FLI1	-0.035322387	0.714106397	spearman
PTPN1	D10636	SRSF5	-0.035403536	0.713478153	spearman
PTPN1	D20155	HNF4A	-0.035755182	0.710757985	spearman
PTPN1	D22313	DDX39B	-0.035921989	0.709468915	spearman
PTPN1	D20103	CNOT3	-0.036985943	0.701266163	spearman
PTPN1	D10120	GRSF1	-0.037315048	0.698735756	spearman
PTPN1	D20434	TET1	-0.037373655	0.69828548	spearman
PTPN1	D10075	EFTUD2	-0.038938029	0.686305719	spearman
PTPN1	D20161	PRMT1	-0.039240084	0.684001437	spearman
PTPN1	D10342	APOBEC3C	-0.039361808	0.683073664	spearman
PTPN1	D22284	MLL1	-0.039393366	0.682833207	spearman
PTPN1	D20952	LIX1L	-0.039420415	0.682627127	spearman
PTPN1	D22092	PROX1	-0.040385188	0.675292275	spearman
PTPN1	D10413	EIF4B	-0.040574535	0.67385626	spearman
PTPN1	D21750	HOXA1	-0.040777408	0.672318972	spearman
PTPN1	D10681	UBE2L3	-0.041142579	0.669555259	spearman
PTPN1	D20121	HNRNPH1	-0.042328257	0.660612261	spearman
PTPN1	D21370	EPAS1	-0.042743019	0.657495078	spearman
PTPN1	D21106	ARNT	-0.042783593	0.657190451	spearman
PTPN1	D22119	NUSAP1	-0.042810643	0.656987397	spearman
PTPN1	D22093	PROX1	-0.043888122	0.648919522	spearman
PTPN1	D10352	BUD13	-0.044163128	0.646866801	spearman
PTPN1	D20158	KDM1A	-0.044460674	0.644648804	spearman
PTPN1	D20449	SUPT4H1	-0.044546332	0.644010866	spearman
PTPN1	D20747	MLXIP	-0.04525864	0.638715959	spearman
PTPN1	D22176	WWTR1	-0.04628202	0.63114046	spearman
PTPN1	D22120	NUSAP1	-0.046489401	0.629609948	spearman
PTPN1	D20235	BCL11A	-0.048026725	0.618313412	spearman
PTPN1	D20552	NRDE2	-0.048400912	0.61557709	spearman
PTPN1	D21937	KMT2D	-0.050132093	0.602986426	spearman
PTPN1	D21389	HPRT1	-0.050668578	0.599107954	spearman
PTPN1	D10449	GSK3B	-0.051574743	0.592582374	spearman
PTPN1	D20774	RPS6KB2	-0.053134608	0.58142525	spearman
PTPN1	D21264	QKI	-0.053193216	0.581007946	spearman
PTPN1	D21852	BRG1	-0.053558387	0.578410944	spearman
PTPN1	D21368	METTL3	-0.05368011	0.577546474	spearman
PTPN1	D20255	ID1	-0.053774784	0.576874524	spearman
PTPN1	D21027	UHRF1	-0.053779293	0.576842535	spearman
PTPN1	D21057	SCD	-0.055875644	0.562057971	spearman
PTPN1	D21000	ADORA1	-0.055997367	0.561205089	spearman
PTPN1	D20196	RUVBL1	-0.056939598	0.554624124	spearman
PTPN1	D21172	IL6	-0.057602315	0.550017811	spearman
PTPN1	D21467	AQR	-0.058292083	0.545243308	spearman
PTPN1	D21908	CBAP	-0.059414645	0.53751667	spearman
PTPN1	D22367	APP	-0.059441694	0.537331157	spearman
PTPN1	D20176	NNT	-0.059842931	0.534583116	spearman
PTPN1	D20706	CDK7	-0.060248677	0.531811328	spearman
PTPN1	D20335	HOXB13	-0.060649914	0.529077417	spearman
PTPN1	D20061	SIRT6	-0.060902378	0.527360824	spearman
PTPN1	D20499	RRM2	-0.061465913	0.523539277	spearman
PTPN1	D20900	HDAC1	-0.061556079	0.522929132	spearman
PTPN1	D21137	MED12	-0.061740918	0.521679461	spearman
PTPN1	D20616	GLO1	-0.061835592	0.521039973	spearman
PTPN1	D10064	DDX59	-0.062403635	0.51721142	spearman
PTPN1	D22110	DAP5	-0.063354883	0.510832434	spearman
PTPN1	D21605	NONO	-0.063945468	0.506892518	spearman
PTPN1	D20618	RNF20	-0.065131146	0.499030412	spearman
PTPN1	D20630	RAP1GAP	-0.065365577	0.497483528	spearman
PTPN1	D22210	ETS2	-0.0654873	0.496681332	spearman
PTPN1	D21885	OXR1	-0.066659453	0.488991412	spearman
PTPN1	D10186	PABPC4	-0.067678325	0.482358832	spearman
PTPN1	D21054	SCD	-0.06784964	0.481248374	spearman
PTPN1	D10428	FIP1L1	-0.068029971	0.480080956	spearman
PTPN1	D20170	SYK	-0.068359076	0.477954347	spearman
PTPN1	D20322	TP53	-0.069098434	0.473195339	spearman
PTPN1	D10562	PUM1	-0.069625903	0.469815969	spearman
PTPN1	D21719	ZFPM2	-0.070220996	0.466019188	spearman
PTPN1	D22200	DOT1L	-0.070432885	0.464671371	spearman
PTPN1	D22228	SMN	-0.071307492	0.459130736	spearman
PTPN1	D21959	DGCR8	-0.072051358	0.454447207	spearman
PTPN1	D10593	RRP9	-0.072191115	0.453570244	spearman
PTPN1	D10702	YTHDC2	-0.072538253	0.451396059	spearman
PTPN1	D10577	RELA	-0.073286628	0.44672869	spearman
PTPN1	D22330	NANOG	-0.073944837	0.442646134	spearman
PTPN1	D20587	ZFP90	-0.074431731	0.439639748	spearman
PTPN1	D10227	RECQL	-0.075292813	0.434351295	spearman
PTPN1	D21109	AR	-0.07674448	0.425518235	spearman
PTPN1	D10087	EIF4E	-0.07710965	0.423312644	spearman
PTPN1	D22160	SUPT4H1	-0.077519904	0.420842645	spearman
PTPN1	D21125	PROM1	-0.077763351	0.419380885	spearman
PTPN1	D10506	MITF	-0.077997782	0.41797605	spearman
PTPN1	D21784	HNRNPC	-0.078665008	0.413992664	spearman
PTPN1	D21197	BCLAF1	-0.079007637	0.411955779	spearman
PTPN1	D20708	MED1	-0.079900277	0.40667676	spearman
PTPN1	D10457	HNRNPA2B1	-0.07994536	0.406411203	spearman
PTPN1	D10410	EIF3G	-0.079967901	0.406278463	spearman
PTPN1	D10522	NKRF	-0.080116674	0.405403018	spearman
PTPN1	D10445	GEMIN5	-0.08049537	0.403179635	spearman
PTPN1	D20558	RUNX1	-0.080594552	0.402598513	spearman
PTPN1	D20396	GUCY1B1	-0.08094169	0.400568489	spearman
PTPN1	D10440	G3BP2	-0.081162596	0.399279818	spearman
PTPN1	D22109	DAP5	-0.081180629	0.399174729	spearman
PTPN1	D21641	EZH2	-0.08138801	0.397967387	spearman
PTPN1	D21548	ETV6	-0.082970417	0.388826498	spearman
PTPN1	D22365	BMI1	-0.084322901	0.381114566	spearman
PTPN1	D10444	GEMIN2	-0.084899961	0.377852523	spearman
PTPN1	D20085	CARM1	-0.085080292	0.376836624	spearman
PTPN1	D20134	DHX36	-0.085544646	0.374228339	spearman
PTPN1	D10351	BRIX1	-0.085666369	0.37354644	spearman
PTPN1	D21058	SCD	-0.085828667	0.372638421	spearman
PTPN1	D20423	IDH3A	-0.086054081	0.371379523	spearman
PTPN1	D10375	CSTF1	-0.086969263	0.366295172	spearman
PTPN1	D10304	UCHL5	-0.08702787	0.365971039	spearman
PTPN1	D20512	GRHL2	-0.087118036	0.365472716	spearman
PTPN1	D21209	GLI1	-0.087384024	0.364005101	spearman
PTPN1	D10015	ASCC1	-0.087852886	0.361426981	spearman
PTPN1	D20435	KLF6	-0.088172974	0.359673419	spearman
PTPN1	D21286	FOXK1	-0.088254123	0.359229693	spearman
PTPN1	D21626	GLI1	-0.088718476	0.356697122	spearman
PTPN1	D10643	STAT2	-0.089502917	0.352444068	spearman
PTPN1	D20731	EIF4A2	-0.08983653	0.350644929	spearman
PTPN1	D20796	PIWIL1	-0.090445148	0.347377541	spearman
PTPN1	D20566	KMT2C	-0.090666054	0.346196339	spearman
PTPN1	D20663	SOX2	-0.091351312	0.342548279	spearman
PTPN1	D20728	TINCR	-0.091464019	0.341950598	spearman
PTPN1	D22214	BOD1	-0.091531644	0.341592305	spearman
PTPN1	D20937	TRIM28	-0.092203378	0.338046138	spearman
PTPN1	D22380	EWSR1	-0.092455841	0.336719401	spearman
PTPN1	D10589	RPS3	-0.09253699	0.336293652	spearman
PTPN1	D21988	P53	-0.092555024	0.336199087	spearman
PTPN1	D21770	AR	-0.092613631	0.335891869	spearman
PTPN1	D22230	RUNX1-EVI-1	-0.093023885	0.333746333	spearman
PTPN1	D20591	SCAF4	-0.093866934	0.329364804	spearman
PTPN1	D20694	SMARCB1	-0.093898492	0.329201506	spearman
PTPN1	D10034	CIRBP	-0.094209563	0.327594626	spearman
PTPN1	D20379	FIS1	-0.09421858	0.327548125	spearman
PTPN1	D21982	BRD4	-0.095003021	0.323518692	spearman
PTPN1	D10381	DDX19B	-0.09505712	0.32324198	spearman
PTPN1	D10611	SIX5	-0.09694609	0.313675536	spearman
PTPN1	D22157	GDF6	-0.097423968	0.311284805	spearman
PTPN1	D20206	AFF2	-0.098023569	0.308301921	spearman
PTPN1	D20763	BCL6	-0.099272363	0.302149494	spearman
PTPN1	D10423	EWSR1	-0.100588782	0.295751723	spearman
PTPN1	D21440	ADA2	-0.100674439	0.295338551	spearman
PTPN1	D21764	PRMT4	-0.100841245	0.294535049	spearman
PTPN1	D22065	AURKA	-0.101756427	0.290152371	spearman
PTPN1	D22333	NCOR2	-0.101837576	0.289765859	spearman
PTPN1	D21474	CDC73	-0.102842922	0.285005762	spearman
PTPN1	D21119	ARID1A	-0.104258523	0.278392085	spearman
PTPN1	D21661	TRAF4	-0.104492954	0.277306848	spearman
PTPN1	D20086	CARM1	-0.104637219	0.276640425	spearman
PTPN1	D20348	IKZF1	-0.104758942	0.276078968	spearman
PTPN1	D20957	MTF1	-0.105272886	0.273716823	spearman
PTPN1	D10573	RBM34	-0.105768797	0.27145051	spearman
PTPN1	D21741	AFF4	-0.105876996	0.270957731	spearman
PTPN1	D21316	TRIM28	-0.10599872	0.270404077	spearman
PTPN1	D21697	BRD2	-0.106381924	0.268666089	spearman
PTPN1	D21268	STRIP1	-0.106751603	0.266996625	spearman
PTPN1	D21974	HNRNPG	-0.1076758	0.262853794	spearman
PTPN1	D22073	ADNP	-0.107815557	0.262231147	spearman
PTPN1	D20782	PAX6	-0.108059004	0.261148937	spearman
PTPN1	D21594	SMARCB1	-0.108221303	0.260429158	spearman
PTPN1	D20376	CHTOP	-0.109271732	0.255803324	spearman
PTPN1	D21904	RC3H1/2	-0.10956477	0.25452296	spearman
PTPN1	D20241	DPF1	-0.110159864	0.251936384	spearman
PTPN1	D21236	LCN2	-0.110786515	0.249232238	spearman
PTPN1	D10601	SETDB1	-0.11093078	0.248612545	spearman
PTPN1	D10477	IGF2BP3	-0.111566448	0.24589468	spearman
PTPN1	D21803	LUNAR1	-0.112869341	0.240388396	spearman
PTPN1	D20767	CENPA	-0.113049672	0.239633083	spearman
PTPN1	D21023	TCF7L2	-0.113306644	0.238559616	spearman
PTPN1	D10417	ELAC2	-0.1135546	0.237526992	spearman
PTPN1	D10355	CCDC124	-0.113707881	0.236890201	spearman
PTPN1	D10439	G3BP1	-0.11397387	0.235788009	spearman
PTPN1	D20007	MYCL	-0.114641096	0.233038944	spearman
PTPN1	D20842	XAB2	-0.114659129	0.232964957	spearman
PTPN1	D22356	RUNX1	-0.114974709	0.23167285	spearman
PTPN1	D20414	ZFP64	-0.115321846	0.230257337	spearman
PTPN1	D21693	MUC1-C	-0.116277602	0.226391445	spearman
PTPN1	D20344	DDX5	-0.11641285	0.225848095	spearman
PTPN1	D22192	ADAR1	-0.117508363	0.22148077	spearman
PTPN1	D10654	SYNCRIP	-0.117805909	0.220304957	spearman
PTPN1	D20816	SMYD3	-0.119280118	0.214544464	spearman
PTPN1	D20425	CELSR2	-0.119690371	0.212960611	spearman
PTPN1	D22024	RNPM	-0.119780537	0.21261363	spearman
PTPN1	D22287	LKB1	-0.119978901	0.21185169	spearman
PTPN1	D20829	SF3A2	-0.120583011	0.209543226	spearman
PTPN1	D22249	TSR2	-0.120876049	0.208429941	spearman
PTPN1	D22002	PARP	-0.121002281	0.207951678	spearman
PTPN1	D10666	THAP1	-0.121701065	0.205318339	spearman
PTPN1	D10451	HDGF	-0.121836313	0.204811433	spearman
PTPN1	D21130	ATXN1L	-0.121885904	0.204625793	spearman
PTPN1	D22190	MYB	-0.122169926	0.203564904	spearman
PTPN1	D20843	XAB2	-0.123152732	0.199924369	spearman
PTPN1	D21274	CWC27	-0.124162587	0.196232715	spearman
PTPN1	D20595	SCAF8	-0.124690056	0.194324181	spearman
PTPN1	D21891	AKAP-LBC	-0.124892928	0.193593717	spearman
PTPN1	D20742	ILF2	-0.125037193	0.193075487	spearman
PTPN1	D20420	SMAD3	-0.125145392	0.192687475	spearman
PTPN1	D21767	ERRALPHA	-0.125158917	0.192639013	spearman
PTPN1	D20914	RC3H1	-0.12782782	0.183247927	spearman
PTPN1	D20119	HNRNPH1	-0.12900899	0.179200246	spearman
PTPN1	D20993	MUC1	-0.129027023	0.179138962	spearman
PTPN1	D21047	CYP2J2	-0.12908563	0.178939894	spearman
PTPN1	D21173	IL6R	-0.129806955	0.176503095	spearman
PTPN1	D21077	MTOR	-0.129892613	0.176215353	spearman
PTPN1	D10288	TAF15	-0.130050403	0.175686206	spearman
PTPN1	D21263	TP53	-0.130248767	0.17502265	spearman
PTPN1	D20862	YBX1	-0.130640987	0.173716052	spearman
PTPN1	D21490	RBMX	-0.130920501	0.172789308	spearman
PTPN1	D21940	RAB1	-0.131425429	0.171124438	spearman
PTPN1	D10616	SMAD5	-0.131529119	0.170784016	spearman
PTPN1	D22124	NUSAP1	-0.131529119	0.170784016	spearman
PTPN1	D10588	RPS19	-0.131722975	0.170148916	spearman
PTPN1	D10618	SMARCA4	-0.131741008	0.170089926	spearman
PTPN1	D21453	DIMT1	-0.131813141	0.169854117	spearman
PTPN1	D20351	SS18/SSX1	-0.131903306	0.169559695	spearman
PTPN1	D20721	YAP1	-0.132426267	0.167859485	spearman
PTPN1	D21851	BRG1	-0.133287349	0.165087559	spearman
PTPN1	D21305	AGO2	-0.133634487	0.163979742	spearman
PTPN1	D21669	EZH2	-0.133715636	0.16372157	spearman
PTPN1	D22286	TCF7L1	-0.134198022	0.162193113	spearman
PTPN1	D20280	PRMT6	-0.134238596	0.162065037	spearman
PTPN1	D10664	TFDP1	-0.134959921	0.159800676	spearman
PTPN1	D20065	NR1H4	-0.136001334	0.156573237	spearman
PTPN1	D20646	TLE3	-0.13669561	0.154448851	spearman
PTPN1	D21906	NUPR1	-0.137205046	0.152903836	spearman
PTPN1	D20166	ARID1A	-0.137335786	0.152509204	spearman
PTPN1	D10372	CPEB4	-0.137714482	0.151370444	spearman
PTPN1	D21423	HNRNPL	-0.137890304	0.150843911	spearman
PTPN1	D22375	METTL3	-0.138079652	0.150278415	spearman
PTPN1	D20539	FOXA1	-0.138205884	0.149902304	spearman
PTPN1	D21950	UTX	-0.138868602	0.14793933	spearman
PTPN1	D21291	METTL18	-0.139364513	0.146483152	spearman
PTPN1	D21267	PAX7	-0.139418612	0.146324953	spearman
PTPN1	D21576	OGG1	-0.139594435	0.145811695	spearman
PTPN1	D20692	KDM1A	-0.139846899	0.145077088	spearman
PTPN1	D21140	TADA2B	-0.140266169	0.143863296	spearman
PTPN1	D20403	TAF1	-0.140302235	0.143759243	spearman
PTPN1	D21006	CHD4	-0.14123545	0.141086629	spearman
PTPN1	D21138	SMC1A	-0.141420289	0.140561768	spearman
PTPN1	D10689	UTP3	-0.14149693	0.140344577	spearman
PTPN1	D22076	CTCF	-0.141974808	0.138996067	spearman
PTPN1	D21294	RTF2	-0.142443669	0.137682584	spearman
PTPN1	D20536	HOTAIR	-0.142876464	0.136478533	spearman
PTPN1	D20570	MCM7	-0.143151469	0.135717633	spearman
PTPN1	D22279	KLF10	-0.143277701	0.135369451	spearman
PTPN1	D10293	THOC1	-0.143304751	0.13529493	spearman
PTPN1	D20375	DNMT3B	-0.143435491	0.134935181	spearman
PTPN1	D20653	SOX11	-0.143561723	0.13458853	spearman
PTPN1	D10341	APEX1	-0.143787137	0.133971199	spearman
PTPN1	D20242	DPF2	-0.144134275	0.133024737	spearman
PTPN1	D10499	MARK2	-0.144765434	0.131316983	spearman
PTPN1	D20498	CBX3	-0.145139621	0.130312472	spearman
PTPN1	D21451	APC	-0.145396594	0.12962604	spearman
PTPN1	D22108	GRHL2	-0.145757256	0.128667299	spearman
PTPN1	D20589	SUPT4H1	-0.14598267	0.128070852	spearman
PTPN1	D10382	DDX21	-0.146023245	0.127963717	spearman
PTPN1	D21709	JMJD1C	-0.146176526	0.127559604	spearman
PTPN1	D21139	SUPT16H	-0.147015067	0.125366173	spearman
PTPN1	D21269	HNF1B	-0.147168348	0.124968376	spearman
PTPN1	D20887	STAG2	-0.147686801	0.123630074	spearman
PTPN1	D22136	PRDX2	-0.148015905	0.122786284	spearman
PTPN1	D21610	LATS1/2	-0.149066335	0.120122748	spearman
PTPN1	D21076	THAP11	-0.149242158	0.119681312	spearman
PTPN1	D21987	P53	-0.149661428	0.118633713	spearman
PTPN1	D20791	PIK3CA	-0.150355703	0.116914587	spearman
PTPN1	D21583	KDM5A	-0.150536035	0.116471231	spearman
PTPN1	D21120	ARID1A	-0.151775812	0.113458332	spearman
PTPN1	D21220	RNF181	-0.152560253	0.111583484	spearman
PTPN1	D21608	SFPQ	-0.15267296	0.111316101	spearman
PTPN1	D21096	RPS25	-0.152686485	0.111284049	spearman
PTPN1	D21358	USP7	-0.153155346	0.110177334	spearman
PTPN1	D10485	KIF1C	-0.153944296	0.108334447	spearman
PTPN1	D10339	AKAP8	-0.154160693	0.107833196	spearman
PTPN1	D10320	YBX1	-0.154462748	0.107136563	spearman
PTPN1	D10578	RFX5	-0.154742262	0.106495055	spearman
PTPN1	D20321	PPP1R13L	-0.155310305	0.105200597	spearman
PTPN1	D21722	ENSG00000229970	-0.155400471	0.104996265	spearman
PTPN1	D21244	ASXL3	-0.155477111	0.104822827	spearman
PTPN1	D21504	SNRPE	-0.155815233	0.104060334	spearman
PTPN1	D20686	POU3F2	-0.156532049	0.102458224	spearman
PTPN1	D10617	SMAD5	-0.15660869	0.10228808	spearman
PTPN1	D21444	AR	-0.156613198	0.102278079	spearman
PTPN1	D21377	SFPQ	-0.156743939	0.101988368	spearman
PTPN1	D10547	PPIG	-0.156937795	0.101559983	spearman
PTPN1	D22107	CDK12	-0.157334524	0.100687693	spearman
PTPN1	D10327	ZNF106	-0.157492313	0.1003424	spearman
PTPN1	D22132	MEIS2	-0.157600512	0.100106167	spearman
PTPN1	D20162	PRMT1	-0.158650942	0.097835395	spearman
PTPN1	D20529	CBFB	-0.158952997	0.097189995	spearman
PTPN1	D20365	DNER	-0.160016951	0.094943344	spearman
PTPN1	D20480	TMEFF2	-0.160170233	0.094623083	spearman
PTPN1	D10441	GARS1	-0.161022298	0.092858339	spearman
PTPN1	D21048	PML	-0.161333369	0.092220598	spearman
PTPN1	D20606	MBD2	-0.161468618	0.091944403	spearman
PTPN1	D21882	KLF5	-0.161635424	0.091604666	spearman
PTPN1	D20297	YAP1	-0.162198959	0.090464257	spearman
PTPN1	D21497	SF3B3	-0.16246044	0.089938946	spearman
PTPN1	D21330	TEX10	-0.162730937	0.089398073	spearman
PTPN1	D20620	CDK12	-0.16301045	0.088841887	spearman
PTPN1	D10710	ZNF800	-0.163628085	0.087622644	spearman
PTPN1	D10263	SNRNP200	-0.163722759	0.087436935	spearman
PTPN1	D21328	AJUBA	-0.164399001	0.086119531	spearman
PTPN1	D10347	BARD1	-0.164804746	0.085336709	spearman
PTPN1	D20222	ATF4	-0.16579206	0.083455529	spearman
PTPN1	D21043	ADSL	-0.165828126	0.083387442	spearman
PTPN1	D21343	PPARGC1B	-0.167775704	0.079776153	spearman
PTPN1	D20173	NNT	-0.168176941	0.079047965	spearman
PTPN1	D10061	DDX51	-0.168555637	0.078365585	spearman
PTPN1	D20822	STING1	-0.168929824	0.077695981	spearman
PTPN1	D20772	RPS6KB1	-0.16946631	0.07674397	spearman
PTPN1	D10662	TEAD2	-0.169533934	0.076624637	spearman
PTPN1	D10092	ERO1A	-0.170313867	0.075259082	spearman
PTPN1	D10688	UTP3	-0.170710595	0.07457202	spearman
PTPN1	D20668	ARID1A	-0.17075117	0.074502038	spearman
PTPN1	D20343	SOX2	-0.1725094	0.071519954	spearman
PTPN1	D22288	SPIN1	-0.173496713	0.069888151	spearman
PTPN1	D22163	SET	-0.173943033	0.069160443	spearman
PTPN1	D10300	U2AF1	-0.175575031	0.066551614	spearman
PTPN1	D20345	FOSL1	-0.175597573	0.066516148	spearman
PTPN1	D20010	KMT2C	-0.175615606	0.066487786	spearman
PTPN1	D20055	SFRP2	-0.175908644	0.066028282	spearman
PTPN1	D10627	SRF	-0.176454146	0.065179772	spearman
PTPN1	D20245	PHF10	-0.176481196	0.065137929	spearman
PTPN1	D20581	GPRC5A	-0.176539804	0.065047343	spearman
PTPN1	D10663	TEAD4	-0.177130389	0.064140232	spearman
PTPN1	D22014	SMARCB1	-0.178086144	0.062694074	spearman
PTPN1	D22332	DNMT3A	-0.178500906	0.062074822	spearman
PTPN1	D20415	ZFP64	-0.179231248	0.060996537	spearman
PTPN1	D10673	TRIM28	-0.179763225	0.060220788	spearman
PTPN1	D20131	KDM1A	-0.179988639	0.059894523	spearman
PTPN1	D22323	METTL3	-0.180182495	0.059615093	spearman
PTPN1	D21251	EIF2AK4	-0.180214053	0.059569705	spearman
PTPN1	D20594	SCAF8	-0.180371843	0.059343191	spearman
PTPN1	D20366	FLI1	-0.180507092	0.059149597	spearman
PTPN1	D20252	SMARCD2	-0.180737014	0.058821674	spearman
PTPN1	D20532	RUNX3	-0.180908329	0.058578308	spearman
PTPN1	D10619	SMN1	-0.181210383	0.058151225	spearman
PTPN1	D20327	BANCR	-0.181395223	0.057891136	spearman
PTPN1	D21883	SIRT6	-0.181737852	0.057411541	spearman
PTPN1	D20518	MYCN	-0.183117387	0.055513393	spearman
PTPN1	D20968	KAT7	-0.18313542	0.055488926	spearman
PTPN1	D22302	CHD9	-0.18355469	0.054922568	spearman
PTPN1	D21822	UBL5	-0.184307573	0.05391749	spearman
PTPN1	D21636	SEPTIN2	-0.185204721	0.052739641	spearman
PTPN1	D10660	TBL1XR1	-0.185556367	0.052283794	spearman
PTPN1	D10559	PTBP1	-0.187237956	0.0501486	spearman
PTPN1	D20100	CNOT3	-0.187711326	0.049560711	spearman
PTPN1	D10434	FUBP3	-0.188026905	0.04917196	spearman
PTPN1	D20911	RC3H1	-0.188144121	0.049028211	spearman
PTPN1	D21926	DISC1	-0.188928562	0.048075126	spearman
PTPN1	D10703	ZBTB33	-0.189649887	0.047212321	spearman
PTPN1	D10099	FAM120A	-0.190015058	0.046780446	spearman
PTPN1	D20153	MYC	-0.190132273	0.046642517	spearman
PTPN1	D22243	KLF5	-0.19079499	0.045869017	spearman
PTPN1	D20382	PARP2	-0.191904028	0.044598436	spearman
PTPN1	D21647	OTUD5	-0.193409794	0.042920321	spearman
PTPN1	D20927	TET2	-0.193806523	0.042487049	spearman
PTPN1	D21121	ARID1A	-0.194090544	0.042179112	spearman
PTPN1	D20979	CHCHD2	-0.194568422	0.041665197	spearman
PTPN1	D21544	FLI1	-0.194618013	0.041612167	spearman
PTPN1	D10361	CHTOP	-0.195014742	0.041189951	spearman
PTPN1	D22149	ZMYND8	-0.19546557	0.04071451	spearman
PTPN1	D21403	GAPLINC	-0.196209437	0.039940061	spearman
PTPN1	D10427	FBL	-0.196412309	0.039731	spearman
PTPN1	D21301	AMBRA1	-0.197047977	0.039081861	spearman
PTPN1	D20750	TFAP2C	-0.197764794	0.038360532	spearman
PTPN1	D20300	SOX21	-0.197872993	0.038252628	spearman
PTPN1	D21174	SPANXA2	-0.19885129	0.037288494	spearman
PTPN1	D22154	PROX1	-0.200158692	0.036031933	spearman
PTPN1	D20015	YEATS4	-0.200212791	0.035980714	spearman
PTPN1	D21905	DAXX	-0.201146005	0.035106774	spearman
PTPN1	D20644	UFM1	-0.201817739	0.034488825	spearman
PTPN1	D22262	SNW1	-0.201984546	0.034336802	spearman
PTPN1	D20267	CTCF	-0.202142335	0.034193517	spearman
PTPN1	D22227	SMN	-0.202841119	0.033565011	spearman
PTPN1	D21981	BRD4	-0.203454245	0.0330216	spearman
PTPN1	D20105	CNOT3	-0.203530886	0.032954199	spearman
PTPN1	D21144	SLFN11	-0.207056363	0.029976849	spearman
PTPN1	D20287	TP53	-0.207502682	0.029616707	spearman
PTPN1	D20511	MIR124-2HG	-0.207606373	0.029533565	spearman
PTPN1	D10380	DAZAP1	-0.207683014	0.029472239	spearman
PTPN1	D20687	POU3F2	-0.207962527	0.029249495	spearman
PTPN1	D22113	MDM2	-0.209103122	0.028355305	spearman
PTPN1	D20035	JARID2	-0.209675674	0.027915268	spearman
PTPN1	D21698	COMP	-0.21063143	0.027193649	spearman
PTPN1	D21680	IRF3	-0.211240048	0.02674245	spearman
PTPN1	D21688	DDX3X	-0.212466301	0.025852703	spearman
PTPN1	D10657	TARDBP	-0.212497859	0.025830143	spearman
PTPN1	D21849	PTEN	-0.212696223	0.025688717	spearman
PTPN1	D10436	FXR1	-0.212723273	0.025669483	spearman
PTPN1	D20408	KMT2A	-0.212799913	0.025615053	spearman
PTPN1	D21448	NBAS	-0.213309349	0.02525575	spearman
PTPN1	D21555	HAND2	-0.213737636	0.024957018	spearman
PTPN1	D20786	NDP	-0.214269613	0.024590167	spearman
PTPN1	D21089	AKAP8	-0.214269613	0.024590167	spearman
PTPN1	D10346	ATP5F1C	-0.214625768	0.024347146	spearman
PTPN1	D20111	HSF1	-0.214648309	0.024331835	spearman
PTPN1	D20266	CTCF	-0.21514422	0.023997052	spearman
PTPN1	D10541	PES1	-0.215924153	0.0234785	spearman
PTPN1	D22264	UPF1	-0.215996285	0.023431029	spearman
PTPN1	D21689	DDX3X	-0.217533609	0.022438671	spearman
PTPN1	D21880	FOXD3	-0.217952879	0.022174364	spearman
PTPN1	D21837	RBFOX2	-0.218128702	0.022064322	spearman
PTPN1	D21873	GAS1	-0.218412724	0.021887552	spearman
PTPN1	D10707	ZNF335	-0.218917652	0.021576293	spearman
PTPN1	D20661	TP53	-0.21949922	0.021222505	spearman
PTPN1	D20056	SFRP2	-0.220040214	0.020897885	spearman
PTPN1	D20684	PTEN	-0.220116855	0.020852244	spearman
PTPN1	D20393	PRKG1	-0.221027528	0.020316443	spearman
PTPN1	D10677	RO60	-0.221090644	0.020279752	spearman
PTPN1	D21176	EPHA2	-0.221113185	0.020266661	spearman
PTPN1	D21313	IGF2BP1	-0.221469339	0.020060796	spearman
PTPN1	D20312	ITGA2	-0.221771394	0.019887614	spearman
PTPN1	D20647	TDG	-0.223385359	0.018983901	spearman
PTPN1	D21975	HNRNPG	-0.223691922	0.018816308	spearman
[truncated: 1,049 more rows]
