# Supplementary material for: Farrerol alleviates insulin resistance and hepatic steatosis of metabolic associated fatty liver disease by targeting PTPN1
Source: J Cell Mol Med. 2024 Sep 17;28(18):e70096. doi: 10.1111/jcmm.70096 (PMC11408267; doi:10.1111/jcmm.70096)
Supplement: Supplementary file 4 — Table S3: 223 MAFLD‐related disease genes that exhibited perturbation relationships with PTPN1. [file JCMM-28-e70096-s003.csv]

ID	Description	GeneRatio	BgRatio	pvalue	p.adjust	qvalue	geneID	Count		223 MAFLD-related disease genes that exhibited perturbation relationships with PTPN1
hsa04931	Insulin resistance	21/175	108/8644	2.18E-15	5.19E-13	2.64E-13	PTEN/PRKAA1/MTOR/PPARGC1A/TNFRSF1A/STAT3/SOCS3/GSK3B/FOXO1/IL6/OGT/PIK3CA/RELA/INSR/PRKAB1/CPT1A/SREBF1/PPARGC1B/RPS6KB1/MLXIP/PTPN1	21
hsa05161	Hepatitis B	23/175	162/8644	1.15E-13	1.37E-11	6.97E-12	EP300/IRF3/E2F1/STAT5A/CREBBP/JAK2/CHUK/STAT3/SMAD4/STAT6/TGFB1/MYC/ATF4/STAT1/IL6/PIK3CA/MAP2K7/RELA/TP53/MAP3K7/TLR2/JUN/DDX3X	23
hsa04211	Longevity regulating pathway	17/175	89/8644	1.58E-12	1.25E-10	6.38E-11	IGF1/PRKAA1/MTOR/PPARGC1A/ATF4/FOXO1/EIF4E/PIK3CA/EHMT1/RELA/TP53/STK11/INSR/ADIPOR2/PRKAB1/SIRT1/RPS6KB1	17
hsa04932	Non-alcoholic fatty liver disease	21/175	155/8644	3.69E-12	2.20E-10	1.12E-10	PRKAA1/EIF2S1/TNFRSF1A/COX1/TGFB1/SOCS3/GSK3B/ATF4/EIF2AK3/IL6/PIK3CA/RELA/XBP1/CEBPA/INSR/ADIPOR2/PRKAB1/SREBF1/ERN1/JUN/MLXIP	21
hsa05215	Prostate cancer	17/175	97/8644	6.85E-12	3.26E-10	1.66E-10	IGF1/PTEN/EP300/ERG/E2F1/MTOR/CREBBP/CHUK/CTNNB1/GSK3B/ATF4/FOXO1/PIK3CA/RELA/TP53/TCF7L2/AR	17
hsa04213	Longevity regulating pathway - multiple species	14/175	61/8644	1.13E-11	4.18E-10	2.13E-10	CLPB/IGF1/FOXA2/PRKAA1/MTOR/FOXO1/SOD1/PIK3CA/HDAC2/INSR/PRKAB1/HDAC1/SIRT1/RPS6KB1	14
hsa04068	FoxO signaling pathway	19/175	131/8644	1.23E-11	4.18E-10	2.13E-10	IGF1/PTEN/EP300/PRKAA1/CREBBP/SGK1/CHUK/STAT3/PRMT1/SMAD4/BCL6/TGFB1/FOXO1/IL6/PIK3CA/STK11/INSR/PRKAB1/SIRT1	19
hsa04152	AMPK signaling pathway	18/175	121/8644	2.85E-11	8.47E-10	4.31E-10	IGF1/PRKAA1/MTOR/PPARGC1A/SCD/FOXO1/PIK3CA/HNF4A/CFTR/STK11/INSR/MAP3K7/ADIPOR2/PRKAB1/SIRT1/CPT1A/SREBF1/RPS6KB1	18
hsa05221	Acute myeloid leukemia	14/175	67/8644	4.44E-11	1.12E-09	5.71E-10	RUNX1/STAT5A/MTOR/ZBTB16/CHUK/STAT3/MYC/PPARD/PML/PIK3CA/RELA/CEBPA/TCF7L2/RPS6KB1	14
hsa05417	Lipid and atherosclerosis	23/175	215/8644	4.71E-11	1.12E-09	5.71E-10	IRF3/NFE2L2/EIF2S1/JAK2/CHUK/TNFRSF1A/STAT3/GSK3B/ATF4/EIF2AK3/IL6/PIK3CA/HSPA5/MAP2K7/RELA/XBP1/ATF6/TP53/MAP3K7/TLR2/ERN1/JUN/CYP2J2	23
hsa04936	Alcoholic liver disease	19/175	142/8644	5.25E-11	1.14E-09	5.78E-10	IRF3/PRKAA1/PPARGC1A/SCD/CHUK/TNFRSF1A/CTNNB1/GSK3B/FOXO1/IL6/MAP2K7/RELA/MAP3K7/TCF7L2/ADIPOR2/PRKAB1/SIRT1/CPT1A/SREBF1	19
hsa05202	Transcriptional misregulation in cancer	21/175	193/8644	2.55E-10	4.78E-09	2.43E-09	IGF1/ERG/NSD2/RUNX1/ZBTB16/SIN3A/BCL6/MYC/FOXO1/IL6/MEN1/PML/HHEX/SP1/HDAC2/RELA/CEBPA/TCF3/TP53/HDAC1/CEBPB	21
hsa04919	Thyroid hormone signaling pathway	17/175	121/8644	2.63E-10	4.78E-09	2.43E-09	EP300/MTOR/NCOA3/CREBBP/ITGAV/CTNNB1/ESR1/SIN3A/MYC/GSK3B/FOXO1/STAT1/PIK3CA/HDAC2/ACTB/TP53/HDAC1	17
hsa05167	Kaposi sarcoma-associated herpesvirus infection	21/175	194/8644	2.81E-10	4.78E-09	2.43E-09	EP300/IRF3/E2F1/MTOR/CREBBP/JAK2/CHUK/TNFRSF1A/STAT3/CTNNB1/MYC/GSK3B/STAT1/IL6/PIK3CA/SYK/MAP2K7/RELA/TP53/TCF7L2/JUN	21
hsa04920	Adipocytokine signaling pathway	13/175	69/8644	8.85E-10	1.40E-08	7.15E-09	PRKAA1/MTOR/PPARGC1A/JAK2/CHUK/TNFRSF1A/STAT3/SOCS3/RELA/STK11/ADIPOR2/PRKAB1/CPT1A	13
hsa05162	Measles	17/175	138/8644	2.12E-09	3.16E-08	1.61E-08	IRF3/STAT5A/EIF2S1/CHUK/STAT3/GSK3B/STAT1/EIF2AK3/IL6/PIK3CA/RELA/EIF2AK4/EIF2AK1/TP53/MAP3K7/TLR2/JUN	17
hsa05166	Human T-cell leukemia virus 1 infection	21/175	222/8644	3.39E-09	4.74E-08	2.41E-08	PTEN/EP300/E2F1/STAT5A/CREBBP/CHUK/TNFRSF1A/SMAD4/TGFB1/MYC/ATF4/IL6/PIK3CA/ETS1/TERT/RELA/TCF3/TP53/JUN/GPS2/FOSL1	21
hsa05160	Hepatitis C	17/175	158/8644	1.71E-08	2.26E-07	1.15E-07	IRF3/E2F1/EIF2S1/CHUK/TNFRSF1A/STAT3/CTNNB1/MYC/SOCS3/GSK3B/STAT1/EIF2AK3/PIK3CA/RELA/EIF2AK4/EIF2AK1/TP53	17
hsa05169	Epstein-Barr virus infection	19/175	202/8644	2.19E-08	2.70E-07	1.37E-07	RUNX3/IRF3/E2F1/CHUK/STAT3/SIN3A/MYC/STAT1/IL6/PIK3CA/SYK/MAP2K7/HDAC2/RELA/TP53/MAP3K7/HDAC1/TLR2/JUN	19
hsa05235	PD-L1 expression and PD-1 checkpoint pathway in cancer	13/175	89/8644	2.27E-08	2.70E-07	1.37E-07	PTEN/BATF3/MTOR/JAK2/CHUK/STAT3/STAT1/PIK3CA/RELA/PTPN6/TLR2/JUN/RPS6KB1	13
hsa04659	Th17 cell differentiation	14/175	108/8644	3.08E-08	3.49E-07	1.78E-07	RUNX1/STAT5A/AHR/MTOR/JAK2/CHUK/STAT3/SMAD4/STAT6/TGFB1/STAT1/IL6/RELA/JUN	14
hsa05220	Chronic myeloid leukemia	12/175	76/8644	3.27E-08	3.54E-07	1.80E-07	E2F1/RUNX1/STAT5A/CHUK/SMAD4/TGFB1/MYC/PIK3CA/HDAC2/RELA/TP53/HDAC1	12
hsa05224	Breast cancer	16/175	147/8644	3.90E-08	4.03E-07	2.05E-07	IGF1/PTEN/E2F1/MTOR/NCOA3/CTNNB1/ESR1/MYC/GSK3B/SP1/PIK3CA/TP53/TCF7L2/JUN/ESR2/RPS6KB1	16
hsa05225	Hepatocellular carcinoma	17/175	168/8644	4.29E-08	4.26E-07	2.16E-07	PTEN/E2F1/NFE2L2/MTOR/CTNNB1/SMAD4/TGFB1/MYC/GSK3B/PIK3CA/SMARCA4/TERT/ACTB/TP53/TCF7L2/ARID1A/RPS6KB1	17
hsa05207	Chemical carcinogenesis - receptor activation	19/175	212/8644	4.80E-08	4.57E-07	2.33E-07	ARNT/E2F1/STAT5A/AHR/KLF4/MTOR/JAK2/STAT3/ESR1/BCL6/MYC/ATF4/VDR/PIK3CA/RELA/JUN/AR/ESR2/RPS6KB1	19
hsa05210	Colorectal cancer	12/175	86/8644	1.35E-07	1.24E-06	6.30E-07	MTOR/CTNNB1/SMAD4/AREG/TGFB1/MYC/GSK3B/PIK3CA/TP53/TCF7L2/JUN/RPS6KB1	12
hsa05165	Human papillomavirus infection	23/175	331/8644	1.99E-07	1.75E-06	8.92E-07	PTEN/EP300/IRF3/E2F1/MTOR/CREBBP/ITGAV/CHUK/TNFRSF1A/CTNNB1/GSK3B/FOXO1/STAT1/PIK3CA/HDAC2/TERT/RELA/TP53/TCF7L2/PKM/HDAC1/UBE3A/RPS6KB1	23
hsa05212	Pancreatic cancer	11/175	76/8644	3.13E-07	2.66E-06	1.35E-06	E2F1/MTOR/CHUK/STAT3/SMAD4/TGFB1/STAT1/PIK3CA/RELA/TP53/RPS6KB1	11
hsa04520	Adherens junction	12/175	93/8644	3.26E-07	2.67E-06	1.36E-06	EP300/SNAI1/CREBBP/CTNNB1/SMAD4/SMURF1/PTPN6/ACTB/INSR/MAP3K7/TCF7L2/PTPN1	12
hsa04668	TNF signaling pathway	13/175	114/8644	4.50E-07	3.57E-06	1.81E-06	CHUK/TNFRSF1A/SOCS3/ATF4/IL6/PIK3CA/JUNB/MAP2K7/RELA/MAP3K7/MLKL/CEBPB/JUN	13
hsa04380	Osteoclast differentiation	14/175	135/8644	5.23E-07	4.01E-06	2.04E-06	JUND/CHUK/TNFRSF1A/TGFB1/SOCS3/STAT1/PIK3CA/SYK/JUNB/MAP2K7/RELA/MAP3K7/JUN/FOSL1	14
hsa04210	Apoptosis	14/175	136/8644	5.72E-07	4.26E-06	2.17E-06	EIF2S1/CHUK/TNFRSF1A/PARP2/ATF4/EIF2AK3/PARP1/PIK3CA/RELA/ACTB/TP53/LMNA/ERN1/JUN	14
hsa05163	Human cytomegalovirus infection	18/175	225/8644	6.10E-07	4.40E-06	2.24E-06	IRF3/E2F1/MTOR/ITGAV/CHUK/TNFRSF1A/STAT3/CTNNB1/STING1/MYC/GSK3B/ATF4/IL6/SP1/PIK3CA/RELA/TP53/RPS6KB1	18
hsa04935	Growth hormone synthesis, secretion and action	13/175	120/8644	8.18E-07	5.73E-06	2.91E-06	IGF1/EP300/STAT5A/MTOR/CREBBP/JAK2/STAT3/SOCS3/GSK3B/ATF4/STAT1/PIK3CA/JUNB	13
hsa04917	Prolactin signaling pathway	10/175	70/8644	1.24E-06	8.45E-06	4.30E-06	STAT5A/JAK2/STAT3/ESR1/SOCS3/GSK3B/STAT1/PIK3CA/RELA/ESR2	10
hsa04922	Glucagon signaling pathway	12/175	107/8644	1.52E-06	1.00E-05	5.10E-06	EP300/PRKAA1/PPARGC1A/CREBBP/PRMT1/ATF4/FOXO1/PKM/GCG/PRKAB1/SIRT1/CPT1A	12
hsa04350	TGF-beta signaling pathway	12/175	108/8644	1.68E-06	1.08E-05	5.48E-06	EP300/CREBBP/SIN3A/SMAD4/TGFB1/MYC/SMURF1/SP1/SKI/HDAC2/HDAC1/RPS6KB1	12
hsa04066	HIF-1 signaling pathway	12/175	109/8644	1.85E-06	1.16E-05	5.89E-06	IGF1/EP300/ARNT/MTOR/CREBBP/STAT3/IL6/EIF4E/PIK3CA/RELA/INSR/RPS6KB1	12
hsa04310	Wnt signaling pathway	15/175	174/8644	2.19E-06	1.34E-05	6.79E-06	EP300/CREBBP/CTNNB1/CCAR2/SMAD4/MYC/GSK3B/PPARD/TBL1XR1/TP53/MAP3K7/TCF7L2/SIRT1/JUN/FOSL1	15
hsa04151	PI3K-Akt signaling pathway	22/175	359/8644	3.11E-06	1.85E-05	9.40E-06	IGF1/PTEN/PRKAA1/MTOR/SGK1/ITGAV/JAK2/CHUK/AREG/MYC/GSK3B/ATF4/IL6/EIF4E/PIK3CA/SYK/RELA/TP53/STK11/INSR/TLR2/RPS6KB1	22
hsa05203	Viral carcinogenesis	16/175	204/8644	3.45E-06	2.00E-05	1.02E-05	EP300/IRF3/STAT5A/CREBBP/STAT3/ATF4/PIK3CA/SYK/HDAC2/RELA/TP53/PKM/HDAC1/UBE3A/JUN/DDX3X	16
hsa04910	Insulin signaling pathway	13/175	137/8644	3.70E-06	2.10E-05	1.07E-05	PRKAA1/MTOR/PPARGC1A/SOCS3/GSK3B/FOXO1/EIF4E/PIK3CA/INSR/PRKAB1/SREBF1/RPS6KB1/PTPN1	13
hsa01521	EGFR tyrosine kinase inhibitor resistance	10/175	79/8644	3.86E-06	2.13E-05	1.09E-05	IGF1/PTEN/MTOR/JAK2/STAT3/GSK3B/IL6/EIF4E/PIK3CA/RPS6KB1	10
hsa01522	Endocrine resistance	11/175	98/8644	4.16E-06	2.25E-05	1.15E-05	IGF1/E2F1/MTOR/NCOA3/ESR1/SP1/PIK3CA/TP53/JUN/ESR2/RPS6KB1	11
hsa05418	Fluid shear stress and atherosclerosis	13/175	139/8644	4.35E-06	2.30E-05	1.17E-05	PRKAA1/NFE2L2/ITGAV/CHUK/TNFRSF1A/CTNNB1/PIK3CA/MAP2K7/RELA/ACTB/TP53/MAP3K7/JUN	13
hsa04933	AGE-RAGE signaling pathway in diabetic complications	11/175	100/8644	5.08E-06	2.63E-05	1.34E-05	STAT5A/JAK2/STAT3/SMAD4/TGFB1/FOXO1/STAT1/IL6/PIK3CA/RELA/JUN	11
hsa04630	JAK-STAT signaling pathway	14/175	166/8644	6.26E-06	3.17E-05	1.61E-05	EP300/STAT5A/PTPN2/MTOR/CREBBP/JAK2/STAT3/STAT6/MYC/SOCS3/STAT1/IL6/PIK3CA/PTPN6	14
hsa04137	Mitophagy - animal	11/175	103/8644	6.79E-06	3.37E-05	1.71E-05	E2F1/EIF2S1/FIS1/ATF4/EIF2AK3/SMURF1/SP1/RELA/TP53/TFEB/JUN	11
hsa05164	Influenza A	14/175	171/8644	8.83E-06	4.29E-05	2.18E-05	EP300/IRF3/CREBBP/EIF2S1/JAK2/CHUK/TNFRSF1A/SOCS3/STAT1/IL6/PML/PIK3CA/RELA/ACTB	14
hsa04150	mTOR signaling pathway	13/175	156/8644	1.54E-05	7.35E-05	3.74E-05	IGF1/PTEN/PRKAA1/MTOR/SGK1/CHUK/TNFRSF1A/GSK3B/EIF4E/PIK3CA/STK11/INSR/RPS6KB1	13
hsa05205	Proteoglycans in cancer	15/175	205/8644	1.63E-05	7.62E-05	3.88E-05	IGF1/MTOR/ITGAV/STAT3/CTNNB1/ESR1/TGFB1/MYC/PIK3CA/PTPN6/ACTB/TP53/HPSE/TLR2/RPS6KB1	15
hsa04657	IL-17 signaling pathway	10/175	94/8644	1.86E-05	8.52E-05	4.34E-05	JUND/CHUK/GSK3B/IL6/RELA/MAP3K7/LCN2/CEBPB/JUN/FOSL1	10
hsa05321	Inflammatory bowel disease	8/175	65/8644	4.54E-05	0.0002038	0.000103658	STAT3/STAT6/TGFB1/STAT1/IL6/RELA/TLR2/JUN	8
hsa05226	Gastric cancer	12/175	149/8644	4.64E-05	0.00020458	0.000104054	E2F1/MTOR/CTNNB1/SMAD4/TGFB1/MYC/GSK3B/PIK3CA/TERT/TP53/TCF7L2/RPS6KB1	12
hsa04012	ErbB signaling pathway	9/175	85/8644	5.11E-05	0.000221085	0.000112449	STAT5A/MTOR/AREG/MYC/GSK3B/PIK3CA/MAP2K7/JUN/RPS6KB1	9
hsa04620	Toll-like receptor signaling pathway	10/175	108/8644	6.25E-05	0.000265602	0.000135092	IRF3/CHUK/STAT1/IL6/PIK3CA/MAP2K7/RELA/MAP3K7/TLR2/JUN	10
hsa05211	Renal cell carcinoma	8/175	69/8644	7.02E-05	0.000293051	0.000149053	EP300/ARNT/CREBBP/TGFB1/PIK3CA/ETS1/EPAS1/JUN	8
hsa04218	Cellular senescence	12/175	156/8644	7.27E-05	0.000298453	0.0001518	PTEN/E2F1/MTOR/TGFB1/MYC/FOXO1/IL6/PIK3CA/ETS1/RELA/TP53/SIRT1	12
hsa04950	Maturity onset diabetes of the young	5/175	26/8644	0.000149615	0.000603531	0.000306971	FOXA2/HNF1A/HHEX/HNF4A/HNF1B	5
hsa05140	Leishmaniasis	8/175	77/8644	0.000153941	0.000607404	0.00030894	JAK2/TGFB1/STAT1/RELA/PTPN6/MAP3K7/TLR2/JUN	8
hsa05213	Endometrial cancer	7/175	58/8644	0.000155679	0.000607404	0.00030894	PTEN/CTNNB1/MYC/GSK3B/PIK3CA/TP53/TCF7L2	7
hsa05206	MicroRNAs in cancer	17/175	310/8644	0.000173581	0.000666327	0.00033891	PTEN/EP300/DICER1/EZH2/DNMT3B/E2F1/MTOR/CREBBP/STAT3/MYC/DNMT1/PIK3CA/HDAC2/TP53/HDAC1/SIRT1/TP63	17
hsa05152	Tuberculosis	12/175	180/8644	0.000282208	0.001051801	0.000534972	EP300/CREBBP/JAK2/TNFRSF1A/TGFB1/STAT1/IL6/VDR/SYK/RELA/TLR2/CEBPB	12
hsa03083	Polycomb repressive complex	8/175	84/8644	0.000282837	0.001051801	0.000534972	EP300/EZH2/HCFC1/YY1/CREBBP/OGT/HDAC2/HDAC1	8
hsa05145	Toxoplasmosis	9/175	111/8644	0.000399906	0.001464272	0.000744764	JAK2/CHUK/TNFRSF1A/STAT3/TGFB1/STAT1/RELA/MAP3K7/TLR2	9
hsa05135	Yersinia infection	10/175	137/8644	0.000446917	0.001611611	0.000819705	IRF3/CHUK/GSK3B/IL6/PIK3CA/MAP2K7/RELA/ACTB/MAP3K7/JUN	10
hsa05016	Huntington disease	16/175	306/8644	0.000460884	0.00163717	0.000832705	EP300/TGM2/MTOR/PPARGC1A/CREBBP/COX1/SIN3A/TFAM/SP1/SOD1/MAP2K7/HDAC2/TP53/HDAC1/GPX1/ERN1	16
hsa05131	Shigellosis	14/175	247/8644	0.000473675	0.001657863	0.00084323	IRF3/MTOR/CHUK/TNFRSF1A/STING1/GSK3B/FOXO1/PIK3CA/RELA/ACTB/TP53/MAP3K7/JUN/RPS6KB1	14
hsa05230	Central carbon metabolism in cancer	7/175	70/8644	0.000506326	0.001716623	0.000873117	PTEN/SIRT6/MTOR/MYC/PIK3CA/TP53/PKM	7
hsa04140	Autophagy - animal	11/175	165/8644	0.000506584	0.001716623	0.000873117	PTEN/PRKAA1/MTOR/EIF2S1/EIF2AK3/PIK3CA/EIF2AK4/STK11/MAP3K7/ERN1/RPS6KB1	11
hsa05132	Salmonella infection	14/175	249/8644	0.00051355	0.001716623	0.000873117	CHUK/TNFRSF1A/CTNNB1/MYC/IL6/PIK3CA/MAP2K7/RELA/ACTB/MAP3K7/TCF7L2/MLKL/TLR2/JUN	14
hsa04658	Th1 and Th2 cell differentiation	8/175	92/8644	0.000526527	0.001716623	0.000873117	RUNX3/STAT5A/JAK2/CHUK/STAT6/STAT1/RELA/JUN	8
hsa05222	Small cell lung cancer	8/175	92/8644	0.000526527	0.001716623	0.000873117	PTEN/E2F1/ITGAV/CHUK/MYC/PIK3CA/RELA/TP53	8
hsa03082	ATP-dependent chromatin remodeling	9/175	117/8644	0.00058932	0.00189538	0.000964037	GATAD2A/YY1/MBD2/SMARCA4/HDAC2/MACROH2A1/ACTB/HDAC1/ARID1A	9
hsa04550	Signaling pathways regulating pluripotency of stem cells	10/175	143/8644	0.000627222	0.001990383	0.001012358	IGF1/KLF4/JAK2/STAT3/CTNNB1/SMAD4/MYC/GSK3B/PIK3CA/TCF3	10
hsa05410	Hypertrophic cardiomyopathy	8/175	97/8644	0.000750451	0.002320784	0.001180408	IGF1/PRKAA1/ITGAV/TGFB1/IL6/ACTB/PRKAB1/LMNA	8
hsa05010	Alzheimer disease	18/175	384/8644	0.000750842	0.002320784	0.001180408	MTOR/EIF2S1/CHUK/TNFRSF1A/COX1/CTNNB1/GSK3B/ATF4/EIF2AK3/IL6/PIK3CA/MAP2K7/RELA/XBP1/ATF6/INSR/ERN1/APP	18
hsa05171	Coronavirus disease - COVID-19	13/175	232/8644	0.000839885	0.002562727	0.001303466	IRF3/CHUK/TNFRSF1A/STAT3/STING1/STAT1/IL6/PIK3CA/SYK/RELA/MAP3K7/TLR2/JUN	13
hsa05142	Chagas disease	8/175	102/8644	0.001045423	0.003149503	0.001601914	CHUK/TNFRSF1A/TGFB1/IL6/PIK3CA/RELA/TLR2/JUN	8
hsa05014	Amyotrophic lateral sclerosis	17/175	364/8644	0.001098699	0.003268629	0.001662505	MTOR/EIF2S1/TNFRSF1A/COX1/SRSF3/ATF4/EIF2AK3/HNRNPA2B1/SOD1/HSPA5/XBP1/ACTB/ATF6/TP53/GPX1/ERN1/HNRNPA1	17
hsa04934	Cushing syndrome	10/175	155/8644	0.001169667	0.0034368	0.001748041	ARNT/E2F1/AHR/CTNNB1/GSK3B/ATF4/MEN1/KMT2D/SP1/TCF7L2	10
hsa05170	Human immunodeficiency virus 1 infection	12/175	212/8644	0.001216972	0.003522152	0.001791453	IRF3/MTOR/CHUK/TNFRSF1A/STING1/PIK3CA/MAP2K7/RELA/MAP3K7/TLR2/JUN/RPS6KB1	12
hsa04148	Efferocytosis	10/175	156/8644	0.001228313	0.003522152	0.001791453	ARNT/SGK1/ITGAV/JAK2/TGFB1/PPARD/PTPN6/SIRT1/CPT1A/CEBPB	10
hsa04110	Cell cycle	10/175	157/8644	0.00128934	0.003610153	0.001836212	EP300/E2F1/CREBBP/SMAD4/TGFB1/MYC/GSK3B/HDAC2/TP53/HDAC1	10
hsa04390	Hippo signaling pathway	10/175	157/8644	0.00128934	0.003610153	0.001836212	CTNNB1/SMAD4/AREG/TGFB1/MYC/GSK3B/ACTB/WWTR1/TCF7L2/YAP1	10
hsa04662	B cell receptor signaling pathway	7/175	84/8644	0.001509644	0.004177853	0.002124959	CHUK/GSK3B/PIK3CA/SYK/RELA/PTPN6/JUN	7
hsa05208	Chemical carcinogenesis - reactive oxygen species	12/175	223/8644	0.001872384	0.005122153	0.002605252	PTEN/ARNT/AHR/NFE2L2/CHUK/COX1/SOD1/PIK3CA/MAP2K7/RELA/JUN/PTPN1	12
hsa04930	Type II diabetes mellitus	5/175	46/8644	0.002249145	0.006082916	0.00309392	MTOR/SOCS3/PIK3CA/INSR/PKM	5
hsa04141	Protein processing in endoplasmic reticulum	10/175	170/8644	0.002333681	0.006240631	0.003174138	NFE2L2/EIF2S1/ATF4/EIF2AK3/HSPA5/MAP2K7/XBP1/ATF6/ERN1/CKAP4	10
hsa04714	Thermogenesis	12/175	232/8644	0.00260345	0.00688468	0.003501717	SIRT6/PRKAA1/MTOR/PPARGC1A/COX1/SMARCA4/ACTB/GCG/PRKAB1/CPT1A/ARID1A/RPS6KB1	12
hsa05415	Diabetic cardiomyopathy	11/175	203/8644	0.00272722	0.007132728	0.00362788	PTEN/MTOR/COX1/TGFB1/GSK3B/PARP1/SP1/PIK3CA/RELA/INSR/REN	11
hsa01523	Antifolate resistance	4/175	30/8644	0.002948296	0.007627114	0.003879337	CHUK/TYMS/IL6/RELA	4
hsa04622	RIG-I-like receptor signaling pathway	6/175	71/8644	0.003048046	0.007800377	0.003967463	IRF3/CHUK/STING1/RELA/MAP3K7/DDX3X	6
hsa04660	T cell receptor signaling pathway	8/175	121/8644	0.003101915	0.007842691	0.003988985	CHUK/GSK3B/PIK3CA/MAP2K7/RELA/PTPN6/MAP3K7/JUN	8
hsa04010	MAPK signaling pathway	14/175	301/8644	0.003130486	0.007842691	0.003988985	IGF1/JUND/CHUK/TNFRSF1A/AREG/TGFB1/MYC/ATF4/MAP2K7/RELA/TP53/INSR/MAP3K7/JUN	14
hsa04623	Cytosolic DNA-sensing pathway	6/175	75/8644	0.004010559	0.009840341	0.005005039	IRF3/CHUK/STING1/IL6/RELA/MLKL	6
hsa05214	Glioma	6/175	75/8644	0.004010559	0.009840341	0.005005039	IGF1/PTEN/E2F1/MTOR/PIK3CA/TP53	6
hsa04217	Necroptosis	9/175	159/8644	0.004925517	0.01196197	0.006084151	STAT5A/JAK2/TNFRSF1A/STAT3/STAT6/STAT1/PARP1/MACROH2A1/MLKL	9
hsa04625	C-type lectin receptor signaling pathway	7/175	104/8644	0.005055694	0.012154093	0.006181869	CHUK/STAT1/IL6/PIK3CA/SYK/RELA/JUN	7
hsa04613	Neutrophil extracellular trap formation	10/175	191/8644	0.005364046	0.012766431	0.006493319	MTOR/PIK3CA/SYK/HDAC2/MACROH2A1/RELA/ACTB/MAP3K7/HDAC1/TLR2	10
hsa04960	Aldosterone-regulated sodium reabsorption	4/175	37/8644	0.006366922	0.014856152	0.007556203	IGF1/SGK1/PIK3CA/INSR	4
hsa05216	Thyroid cancer	4/175	37/8644	0.006366922	0.014856152	0.007556203	CTNNB1/MYC/TP53/TCF7L2	4
hsa05022	Pathways of neurodegeneration - multiple diseases	18/175	476/8644	0.007661871	0.017704129	0.009004754	MTOR/EIF2S1/TNFRSF1A/COX1/CTNNB1/GSK3B/ATF4/EIF2AK3/IL6/SOD1/HSPA5/MAP2K7/RELA/XBP1/ATF6/GPX1/ERN1/APP	18
hsa00310	Lysine degradation	5/175	63/8644	0.008758362	0.020043175	0.01019445	SETD2/NSD2/EZH2/KMT2D/EHMT1	5
hsa04722	Neurotrophin signaling pathway	7/175	119/8644	0.010368595	0.023502149	0.011953769	GSK3B/ATF4/PIK3CA/MAP2K7/RELA/TP53/JUN	7
hsa05031	Amphetamine addiction	5/175	69/8644	0.012714676	0.028548045	0.014520235	ATF4/HDAC2/HDAC1/SIRT1/JUN	5
hsa04621	NOD-like receptor signaling pathway	9/175	186/8644	0.013178498	0.029312921	0.01490927	IRF3/CHUK/STING1/TP53BP1/STAT1/IL6/RELA/MAP3K7/JUN	9
hsa05231	Choline metabolism in cancer	6/175	98/8644	0.014348497	0.031619835	0.016082623	MTOR/CHKA/SP1/PIK3CA/JUN/RPS6KB1	6
hsa05218	Melanoma	5/175	72/8644	0.015084809	0.032638041	0.016600507	IGF1/PTEN/E2F1/PIK3CA/TP53	5
hsa05223	Non-small cell lung cancer	5/175	72/8644	0.015084809	0.032638041	0.016600507	E2F1/STAT5A/STAT3/PIK3CA/TP53	5
hsa04064	NF-kappa B signaling pathway	6/175	104/8644	0.018746127	0.040194399	0.020443856	CHUK/TNFRSF1A/PARP1/SYK/RELA/MAP3K7	6
hsa05012	Parkinson disease	11/175	266/8644	0.019153507	0.040701203	0.020701629	NFE2L2/EIF2S1/COX1/ATF4/EIF2AK3/SOD1/HSPA5/XBP1/ATF6/TP53/ERN1	11
hsa04915	Estrogen signaling pathway	7/175	137/8644	0.021088219	0.044415895	0.022591012	NCOA3/ESR1/ATF4/SP1/PIK3CA/JUN/ESR2	7
hsa04530	Tight junction	8/175	170/8644	0.022018785	0.045969041	0.023380981	PRKAA1/RUNX1/MAP2K7/CFTR/ACTB/STK11/PRKAB1/JUN	8
hsa04371	Apelin signaling pathway	7/175	139/8644	0.022628522	0.046831203	0.023819497	PRKAA1/MTOR/PPARGC1A/SMAD4/TFAM/PRKAB1/RPS6KB1	7
